# Supplementary material for: Influence of camera geometry on 3D joint angle estimation in markerless motion capture
Source: Front Sports Act Living. 2026 Jul 13;8:1850018. doi: 10.3389/fspor.2026.1850018 (PMC13402369; doi:10.3389/fspor.2026.1850018)
Supplement: Supplementary file 8 [file Table1.xlsx]

## Sheet: Table S1_AllJoints
Table S1. Complete joint-level agreement metrics across all camera combinations. Note. This table reports agreement metrics between each two-camera configuration and the eight-camera Theia3D reference system for all analyzed lower-limb joint angles. Metrics include RMSE, MAE, CMC/waveform similarity, bias, and limits of agreement where applicable.
Camera_Combination	Joint	Median RMSE (IQR)	Median MAE (IQR)	Median CMC (IQR)	Median Bias (IQR)
pair_a_b	RHip_FE	22.72 (18.65, 27.03)	21.60 (16.96, 25.57)	0.95 (0.90, 0.99)	21.17 (16.18, 25.35)
pair_a_b	RHip_Add	5.09 (2.53, 8.09)	4.09 (1.99, 6.97)	0.65 (0.26, 0.89)	-0.32 (-2.87, 1.22)
pair_a_b	RHip_Rot	8.56 (7.01, 11.00)	7.09 (5.61, 8.57)	0.63 (0.39, 0.77)	-4.95 (-7.42, 0.25)
pair_a_b	RKnee_FE	10.52 (7.54, 15.42)	8.10 (6.14, 11.83)	0.95 (0.88, 0.99)	5.06 (2.34, 8.01)
pair_a_b	RAnkle_PD	9.17 (5.55, 13.06)	7.17 (4.62, 11.09)	0.88 (0.69, 0.95)	2.72 (-0.71, 7.03)
pair_a_b	RAnkle_IE	9.95 (7.93, 14.05)	9.26 (6.39, 12.68)	0.01 (-0.29, 0.33)	-7.21 (-10.93, -2.11)
pair_a_b	LHip_FE	21.72 (18.10, 26.33)	19.97 (15.63, 24.70)	0.97 (0.89, 0.99)	19.55 (15.49, 24.16)
pair_a_b	LHip_Add	4.56 (2.97, 7.99)	3.80 (2.40, 6.26)	0.69 (0.31, 0.87)	0.38 (-2.39, 1.83)
pair_a_b	LHip_Rot	7.58 (5.45, 11.21)	6.34 (4.53, 9.51)	0.54 (0.15, 0.77)	0.66 (-2.39, 2.57)
pair_a_b	LKnee_FE	10.53 (7.29, 15.97)	8.20 (6.10, 12.16)	0.95 (0.88, 0.99)	4.04 (1.11, 7.59)
pair_a_b	LAnkle_PD	8.74 (5.26, 12.52)	6.66 (4.24, 9.89)	0.85 (0.68, 0.96)	-0.58 (-3.39, 3.00)
pair_a_b	LAnkle_IE	11.01 (8.40, 13.74)	9.43 (7.04, 11.75)	-0.10 (-0.46, 0.17)	0.76 (-4.87, 6.96)
pair_a_c	RHip_FE	25.60 (20.58, 29.81)	24.57 (19.05, 28.50)	0.95 (0.89, 0.99)	24.03 (18.51, 28.50)
pair_a_c	RHip_Add	4.23 (2.46, 6.37)	3.46 (2.03, 5.28)	0.77 (0.49, 0.88)	-0.96 (-3.06, 0.28)
pair_a_c	RHip_Rot	6.84 (5.15, 9.38)	5.58 (4.03, 7.63)	0.66 (0.32, 0.83)	-0.68 (-3.33, 1.52)
pair_a_c	RKnee_FE	10.68 (7.55, 13.50)	8.60 (5.95, 10.92)	0.95 (0.88, 0.99)	3.41 (0.36, 6.82)
pair_a_c	RAnkle_PD	9.17 (6.51, 11.64)	7.28 (5.23, 9.40)	0.87 (0.68, 0.95)	-0.29 (-3.26, 3.47)
pair_a_c	RAnkle_IE	10.05 (7.20, 14.06)	8.57 (5.85, 12.55)	-0.03 (-0.45, 0.26)	-5.68 (-11.49, -0.54)
pair_a_c	LHip_FE	23.32 (17.91, 27.93)	22.12 (16.30, 26.30)	0.97 (0.89, 0.99)	21.31 (15.78, 25.69)
pair_a_c	LHip_Add	4.14 (2.90, 7.13)	3.57 (2.41, 5.88)	0.79 (0.58, 0.88)	-1.19 (-3.00, 0.55)
pair_a_c	LHip_Rot	8.76 (6.58, 11.57)	6.96 (5.39, 9.73)	0.56 (0.30, 0.74)	-4.05 (-7.67, -1.08)
pair_a_c	LKnee_FE	9.55 (5.71, 14.66)	7.07 (4.67, 10.63)	0.96 (0.89, 0.99)	2.06 (-0.07, 5.72)
pair_a_c	LAnkle_PD	8.28 (5.48, 11.17)	6.38 (4.58, 8.17)	0.91 (0.70, 0.96)	-0.86 (-3.89, 1.76)
pair_a_c	LAnkle_IE	10.77 (7.94, 12.58)	8.81 (6.81, 11.32)	-0.14 (-0.48, 0.22)	2.54 (-2.51, 6.43)
pair_a_d	RHip_FE	26.32 (21.85, 29.98)	24.66 (20.82, 28.44)	0.96 (0.90, 0.99)	24.38 (20.09, 28.41)
pair_a_d	RHip_Add	5.31 (3.98, 7.04)	4.69 (3.49, 6.07)	0.78 (0.52, 0.92)	-3.51 (-5.08, -2.11)
pair_a_d	RHip_Rot	6.88 (4.88, 8.78)	5.46 (3.88, 6.92)	0.65 (0.37, 0.81)	-2.11 (-3.76, 1.40)
pair_a_d	RKnee_FE	10.03 (7.97, 14.42)	8.58 (6.80, 11.41)	0.95 (0.89, 0.99)	-1.29 (-3.20, 1.66)
pair_a_d	RAnkle_PD	11.93 (9.35, 14.89)	9.95 (7.87, 11.97)	0.87 (0.66, 0.92)	-6.69 (-9.31, -2.37)
pair_a_d	RAnkle_IE	8.95 (7.15, 11.24)	7.93 (6.07, 9.44)	0.08 (-0.23, 0.39)	-3.62 (-7.12, 1.31)
pair_a_d	LHip_FE	24.47 (20.55, 28.34)	22.78 (19.09, 27.03)	0.97 (0.93, 0.99)	22.57 (18.99, 26.64)
pair_a_d	LHip_Add	3.43 (2.47, 5.55)	2.81 (1.96, 4.70)	0.79 (0.56, 0.91)	0.06 (-1.66, 1.68)
pair_a_d	LHip_Rot	8.88 (7.41, 11.23)	7.46 (6.09, 9.13)	0.47 (0.18, 0.73)	-6.08 (-8.17, -3.52)
pair_a_d	LKnee_FE	9.13 (6.95, 13.28)	7.56 (5.55, 9.89)	0.96 (0.91, 0.99)	-0.43 (-1.86, 2.61)
pair_a_d	LAnkle_PD	12.00 (9.21, 15.80)	10.06 (7.20, 12.74)	0.84 (0.67, 0.91)	-4.16 (-8.66, 0.97)
pair_a_d	LAnkle_IE	9.51 (7.02, 12.02)	8.27 (6.16, 10.65)	-0.11 (-0.41, 0.31)	-3.02 (-7.11, 2.03)
pair_a_e	RHip_FE	24.97 (21.89, 28.60)	23.90 (20.64, 26.97)	0.96 (0.91, 0.99)	23.78 (20.09, 26.77)
pair_a_e	RHip_Add	5.33 (4.08, 7.66)	4.73 (3.48, 6.54)	0.74 (0.44, 0.91)	-4.00 (-5.42, -1.86)
pair_a_e	RHip_Rot	6.93 (5.63, 9.36)	5.58 (4.36, 7.60)	0.62 (0.36, 0.80)	-3.29 (-5.82, -1.05)
pair_a_e	RKnee_FE	10.02 (8.19, 13.29)	8.63 (6.99, 10.63)	0.95 (0.90, 0.99)	0.92 (-1.47, 3.42)
pair_a_e	RAnkle_PD	10.70 (7.65, 12.75)	8.50 (6.18, 10.79)	0.87 (0.70, 0.92)	-3.87 (-6.47, -0.29)
pair_a_e	RAnkle_IE	9.33 (7.32, 12.14)	8.22 (6.01, 10.78)	-0.01 (-0.42, 0.23)	-5.81 (-8.63, -0.97)
pair_a_e	LHip_FE	25.36 (21.91, 29.14)	24.10 (20.60, 28.51)	0.97 (0.92, 0.99)	23.96 (19.88, 28.24)
pair_a_e	LHip_Add	5.09 (3.56, 6.46)	4.12 (3.00, 5.35)	0.58 (0.25, 0.82)	1.88 (-1.38, 3.58)
pair_a_e	LHip_Rot	7.26 (5.41, 8.96)	5.69 (4.29, 7.42)	0.55 (0.21, 0.72)	-1.62 (-3.83, 0.92)
pair_a_e	LKnee_FE	10.31 (8.17, 13.84)	8.88 (7.06, 11.01)	0.96 (0.89, 0.99)	1.04 (-1.22, 4.85)
pair_a_e	LAnkle_PD	10.97 (7.26, 13.92)	8.81 (6.06, 11.21)	0.86 (0.72, 0.93)	-1.66 (-5.87, 2.41)
pair_a_e	LAnkle_IE	8.47 (6.63, 11.39)	7.50 (5.51, 10.26)	-0.05 (-0.39, 0.23)	-1.85 (-5.85, 2.84)
pair_a_f	RHip_FE	27.35 (23.44, 34.28)	26.76 (22.09, 32.80)	0.93 (0.87, 0.98)	26.71 (21.93, 32.47)
pair_a_f	RHip_Add	8.86 (6.79, 12.11)	7.74 (5.92, 10.40)	0.48 (0.11, 0.73)	-5.00 (-7.84, -2.51)
pair_a_f	RHip_Rot	10.09 (7.81, 14.63)	8.45 (6.47, 11.20)	0.48 (0.15, 0.70)	-1.21 (-5.94, 3.77)
pair_a_f	RKnee_FE	12.66 (9.96, 16.95)	10.19 (7.72, 12.87)	0.93 (0.84, 0.97)	-0.35 (-3.34, 5.62)
pair_a_f	RAnkle_PD	17.70 (15.35, 21.26)	15.14 (12.06, 18.83)	0.77 (0.58, 0.87)	-10.27 (-16.12, -4.65)
pair_a_f	RAnkle_IE	10.86 (9.09, 13.41)	9.71 (7.95, 12.38)	-0.02 (-0.21, 0.30)	-6.17 (-11.00, -3.32)
pair_a_f	LHip_FE	24.36 (20.72, 29.38)	23.16 (19.43, 28.01)	0.95 (0.91, 0.98)	22.99 (18.56, 27.50)
pair_a_f	LHip_Add	7.14 (6.28, 9.62)	5.89 (4.97, 7.91)	0.63 (0.34, 0.88)	-1.16 (-3.72, 1.19)
pair_a_f	LHip_Rot	11.70 (8.33, 14.43)	10.07 (7.19, 12.40)	0.50 (0.22, 0.68)	-8.48 (-11.43, -4.18)
pair_a_f	LKnee_FE	10.62 (6.69, 14.90)	8.81 (5.53, 11.56)	0.94 (0.85, 0.98)	1.41 (-1.10, 4.66)
pair_a_f	LAnkle_PD	13.33 (8.37, 18.29)	10.38 (6.90, 13.81)	0.84 (0.56, 0.92)	0.19 (-5.63, 4.46)
pair_a_f	LAnkle_IE	13.83 (11.81, 16.86)	12.30 (9.84, 14.67)	0.04 (-0.35, 0.34)	6.05 (0.95, 10.66)
pair_a_g	RHip_FE	27.51 (21.70, 31.61)	26.08 (19.69, 29.85)	0.95 (0.87, 0.99)	25.69 (19.69, 29.71)
pair_a_g	RHip_Add	7.17 (5.36, 9.19)	6.05 (4.38, 7.41)	0.58 (0.02, 0.89)	3.33 (0.32, 4.98)
pair_a_g	RHip_Rot	9.75 (7.32, 12.48)	8.19 (6.47, 11.15)	0.54 (0.08, 0.71)	5.32 (1.82, 9.74)
pair_a_g	RKnee_FE	12.02 (9.57, 14.94)	9.70 (8.08, 12.40)	0.94 (0.88, 0.98)	-2.34 (-4.84, 1.63)
pair_a_g	RAnkle_PD	10.55 (8.83, 13.79)	8.75 (6.69, 11.09)	0.88 (0.70, 0.94)	-4.02 (-7.55, 0.08)
pair_a_g	RAnkle_IE	11.54 (9.58, 13.27)	10.09 (7.93, 11.89)	-0.26 (-0.63, 0.26)	-1.53 (-6.11, 2.42)
pair_a_g	LHip_FE	23.97 (16.95, 28.65)	21.71 (15.63, 26.28)	0.96 (0.89, 0.99)	20.74 (15.27, 25.91)
pair_a_g	LHip_Add	8.93 (7.34, 11.80)	7.68 (6.12, 10.05)	0.69 (0.47, 0.91)	-6.89 (-9.37, -4.80)
pair_a_g	LHip_Rot	16.03 (12.09, 20.77)	13.12 (10.38, 17.93)	0.55 (0.10, 0.72)	-12.09 (-16.43, -8.09)
pair_a_g	LKnee_FE	8.57 (6.25, 12.38)	6.75 (4.80, 9.27)	0.96 (0.92, 0.99)	0.77 (-1.82, 2.68)
pair_a_g	LAnkle_PD	9.04 (6.33, 12.23)	6.85 (4.89, 9.42)	0.90 (0.70, 0.96)	0.29 (-2.20, 2.93)
pair_a_g	LAnkle_IE	10.08 (7.86, 12.01)	8.54 (6.86, 9.83)	0.03 (-0.34, 0.31)	-1.68 (-5.46, 3.15)
pair_a_h	RHip_FE	23.50 (18.89, 26.96)	21.60 (16.54, 25.69)	0.96 (0.89, 0.99)	21.60 (15.93, 25.69)
pair_a_h	RHip_Add	8.94 (6.81, 10.67)	7.49 (5.87, 9.31)	0.50 (-0.01, 0.85)	5.95 (3.31, 8.73)
pair_a_h	RHip_Rot	11.98 (9.37, 15.44)	10.26 (7.99, 14.04)	0.47 (-0.00, 0.74)	8.29 (5.78, 12.22)
pair_a_h	RKnee_FE	10.20 (7.71, 14.16)	7.96 (6.36, 10.72)	0.96 (0.89, 0.99)	-1.74 (-4.81, 0.99)
pair_a_h	RAnkle_PD	10.46 (6.82, 13.78)	8.58 (5.93, 10.56)	0.91 (0.64, 0.96)	-2.89 (-6.86, 0.84)
pair_a_h	RAnkle_IE	10.41 (8.43, 12.96)	9.27 (7.17, 11.41)	-0.14 (-0.59, 0.29)	-3.86 (-7.19, -0.23)
pair_a_h	LHip_FE	20.33 (14.01, 25.23)	17.17 (12.03, 22.14)	0.96 (0.92, 0.99)	15.86 (7.54, 20.84)
pair_a_h	LHip_Add	12.63 (11.47, 14.36)	11.08 (9.85, 12.74)	0.71 (0.46, 0.92)	-10.84 (-12.46, -9.29)
pair_a_h	LHip_Rot	20.85 (15.12, 26.36)	17.28 (12.59, 22.72)	0.41 (0.04, 0.69)	-14.42 (-21.64, -10.51)
pair_a_h	LKnee_FE	8.14 (5.68, 13.51)	6.40 (4.50, 9.46)	0.97 (0.90, 0.99)	-0.87 (-2.65, 1.51)
pair_a_h	LAnkle_PD	8.87 (5.75, 11.99)	6.83 (5.05, 9.61)	0.89 (0.73, 0.96)	1.13 (-1.76, 3.90)
pair_a_h	LAnkle_IE	11.66 (9.02, 14.81)	9.90 (7.80, 12.53)	-0.03 (-0.32, 0.27)	2.97 (-0.66, 9.60)
pair_b_c	RHip_FE	19.52 (15.12, 23.92)	16.77 (12.64, 20.58)	0.93 (0.82, 0.98)	15.03 (9.44, 20.11)
pair_b_c	RHip_Add	9.89 (7.76, 13.18)	8.06 (6.51, 10.05)	0.67 (0.37, 0.89)	-7.18 (-9.35, -5.06)
pair_b_c	RHip_Rot	12.71 (9.42, 15.46)	10.62 (7.90, 13.49)	0.54 (0.23, 0.75)	-8.74 (-12.38, -4.93)
pair_b_c	RKnee_FE	12.78 (8.50, 17.45)	9.83 (6.42, 14.67)	0.94 (0.84, 0.98)	5.76 (2.88, 8.90)
pair_b_c	RAnkle_PD	14.47 (9.62, 21.05)	11.70 (8.12, 16.94)	0.75 (0.45, 0.92)	7.43 (1.91, 10.42)
pair_b_c	RAnkle_IE	11.70 (9.10, 15.21)	10.62 (7.19, 13.65)	0.02 (-0.38, 0.27)	-6.79 (-10.25, -1.51)
pair_b_c	LHip_FE	23.58 (18.74, 28.16)	21.04 (16.77, 25.55)	0.95 (0.87, 0.98)	20.32 (15.42, 25.46)
pair_b_c	LHip_Add	7.42 (5.77, 9.34)	5.99 (4.75, 7.85)	0.45 (-0.08, 0.82)	2.44 (-0.43, 4.64)
pair_b_c	LHip_Rot	11.82 (8.74, 14.55)	10.18 (7.41, 12.06)	0.39 (0.01, 0.69)	5.29 (1.16, 9.14)
pair_b_c	LKnee_FE	13.77 (11.03, 18.10)	11.31 (8.81, 14.51)	0.95 (0.83, 0.99)	8.96 (6.59, 12.25)
pair_b_c	LAnkle_PD	11.55 (7.91, 17.56)	9.70 (6.87, 13.15)	0.82 (0.54, 0.94)	5.26 (2.49, 8.41)
pair_b_c	LAnkle_IE	13.91 (11.58, 16.99)	12.03 (9.52, 15.40)	-0.11 (-0.44, 0.19)	8.54 (3.97, 14.58)
pair_b_d	RHip_FE	17.16 (13.06, 23.27)	14.13 (10.38, 18.74)	0.95 (0.89, 0.98)	10.23 (2.30, 16.64)
pair_b_d	RHip_Add	13.83 (11.43, 16.46)	12.36 (10.30, 14.07)	0.70 (0.21, 0.87)	-12.18 (-13.99, -10.12)
pair_b_d	RHip_Rot	13.62 (11.08, 16.31)	11.64 (9.60, 13.79)	0.44 (0.08, 0.76)	-9.72 (-12.83, -5.11)
pair_b_d	RKnee_FE	8.92 (5.39, 13.55)	6.58 (4.37, 9.64)	0.96 (0.89, 0.99)	0.47 (-1.74, 2.45)
pair_b_d	RAnkle_PD	12.11 (8.24, 16.93)	9.66 (6.41, 12.83)	0.84 (0.62, 0.94)	2.85 (-1.44, 8.13)
pair_b_d	RAnkle_IE	11.38 (8.59, 13.59)	9.87 (7.31, 11.64)	0.07 (-0.26, 0.36)	-0.32 (-4.39, 5.77)
pair_b_d	LHip_FE	19.22 (12.85, 23.54)	16.31 (11.01, 21.37)	0.96 (0.92, 0.98)	15.65 (9.27, 20.89)
pair_b_d	LHip_Add	9.64 (7.55, 12.03)	7.86 (6.30, 10.21)	0.48 (0.02, 0.80)	7.17 (4.82, 9.97)
pair_b_d	LHip_Rot	9.50 (7.41, 12.66)	8.42 (6.35, 11.09)	0.42 (-0.08, 0.77)	4.68 (1.86, 8.30)
pair_b_d	LKnee_FE	8.45 (6.32, 13.37)	6.70 (5.04, 10.19)	0.96 (0.90, 0.98)	0.66 (-1.48, 3.78)
pair_b_d	LAnkle_PD	14.94 (10.86, 18.30)	11.95 (8.69, 14.93)	0.77 (0.56, 0.90)	-2.05 (-8.14, 4.73)
pair_b_d	LAnkle_IE	10.83 (8.19, 12.92)	9.24 (6.86, 10.75)	-0.06 (-0.39, 0.29)	0.39 (-4.33, 4.13)
pair_b_e	RHip_FE	19.49 (13.80, 24.34)	16.01 (11.91, 19.92)	0.95 (0.88, 0.99)	14.12 (7.31, 18.97)
pair_b_e	RHip_Add	15.35 (13.63, 17.66)	13.79 (12.17, 15.75)	0.75 (0.23, 0.89)	-13.78 (-15.65, -12.08)
pair_b_e	RHip_Rot	16.81 (13.40, 21.41)	13.98 (11.46, 18.19)	0.52 (0.17, 0.72)	-11.90 (-17.46, -8.64)
pair_b_e	RKnee_FE	8.53 (5.45, 12.46)	6.35 (4.48, 9.01)	0.96 (0.90, 0.99)	2.32 (0.32, 3.89)
pair_b_e	RAnkle_PD	9.48 (7.02, 13.60)	7.89 (5.53, 10.63)	0.87 (0.63, 0.94)	3.23 (0.90, 7.43)
pair_b_e	RAnkle_IE	10.57 (8.09, 13.92)	9.28 (6.85, 11.76)	-0.07 (-0.38, 0.25)	-1.16 (-6.71, 3.10)
pair_b_e	LHip_FE	23.13 (17.69, 27.73)	21.59 (15.39, 26.74)	0.95 (0.92, 0.98)	21.39 (14.28, 26.31)
pair_b_e	LHip_Add	12.64 (9.42, 16.01)	10.66 (8.23, 13.47)	0.45 (-0.48, 0.79)	9.56 (6.66, 13.36)
pair_b_e	LHip_Rot	14.22 (11.69, 16.90)	12.37 (10.19, 15.02)	0.47 (-0.01, 0.69)	11.52 (8.71, 13.98)
pair_b_e	LKnee_FE	10.74 (8.03, 14.51)	8.31 (6.59, 11.35)	0.95 (0.89, 0.99)	1.37 (-1.10, 4.59)
pair_b_e	LAnkle_PD	10.47 (7.26, 15.56)	8.30 (5.95, 12.59)	0.83 (0.64, 0.92)	1.10 (-2.27, 4.68)
pair_b_e	LAnkle_IE	11.28 (8.47, 14.77)	9.81 (7.36, 12.63)	-0.07 (-0.51, 0.26)	2.03 (-1.35, 7.04)
pair_b_f	RHip_FE	17.93 (14.35, 22.80)	16.31 (11.82, 20.68)	0.96 (0.89, 0.99)	15.01 (10.82, 19.99)
pair_b_f	RHip_Add	6.17 (4.75, 8.35)	5.41 (4.01, 6.97)	0.79 (0.51, 0.91)	-4.29 (-6.15, -2.17)
pair_b_f	RHip_Rot	10.17 (7.68, 12.96)	8.15 (6.24, 10.25)	0.63 (0.29, 0.76)	-5.86 (-9.45, -2.37)
pair_b_f	RKnee_FE	9.02 (5.64, 13.81)	6.98 (4.58, 10.30)	0.96 (0.89, 0.99)	2.34 (0.38, 5.48)
pair_b_f	RAnkle_PD	12.98 (8.70, 16.64)	10.33 (7.61, 13.82)	0.81 (0.62, 0.94)	-0.59 (-6.87, 4.59)
pair_b_f	RAnkle_IE	10.62 (8.41, 13.35)	9.39 (7.55, 12.26)	-0.02 (-0.24, 0.27)	-7.36 (-10.62, -4.68)
pair_b_f	LHip_FE	20.48 (14.99, 25.17)	18.19 (13.43, 23.26)	0.96 (0.93, 0.99)	17.44 (11.90, 22.46)
pair_b_f	LHip_Add	4.27 (2.54, 6.83)	3.48 (2.18, 5.57)	0.87 (0.65, 0.96)	1.12 (-0.02, 3.52)
pair_b_f	LHip_Rot	5.95 (4.61, 8.08)	5.21 (3.82, 6.71)	0.56 (0.24, 0.77)	1.45 (-0.56, 4.15)
pair_b_f	LKnee_FE	8.96 (5.89, 14.68)	7.14 (4.93, 11.20)	0.96 (0.88, 0.99)	3.50 (0.91, 6.00)
pair_b_f	LAnkle_PD	11.72 (6.75, 16.67)	9.30 (5.44, 13.04)	0.84 (0.63, 0.94)	0.99 (-3.84, 4.47)
pair_b_f	LAnkle_IE	12.46 (10.51, 15.01)	10.76 (8.87, 13.45)	-0.01 (-0.38, 0.33)	6.68 (1.68, 11.52)
pair_b_g	RHip_FE	20.20 (15.40, 24.61)	17.99 (13.19, 21.58)	0.96 (0.90, 0.99)	17.35 (11.63, 21.03)
pair_b_g	RHip_Add	5.91 (4.25, 7.57)	5.07 (3.60, 6.56)	0.82 (0.46, 0.91)	-3.75 (-5.35, -2.42)
pair_b_g	RHip_Rot	7.02 (5.48, 9.04)	5.74 (4.26, 7.37)	0.66 (0.35, 0.77)	-3.05 (-5.45, -0.70)
pair_b_g	RKnee_FE	10.19 (6.20, 15.89)	8.45 (4.80, 11.93)	0.97 (0.90, 0.99)	3.93 (2.12, 7.13)
pair_b_g	RAnkle_PD	10.33 (6.94, 14.66)	8.11 (5.79, 11.61)	0.88 (0.65, 0.96)	5.11 (1.08, 8.01)
pair_b_g	RAnkle_IE	10.25 (7.09, 12.10)	8.99 (6.03, 10.68)	-0.15 (-0.46, 0.21)	-4.13 (-8.80, 0.10)
pair_b_g	LHip_FE	22.49 (18.10, 26.66)	20.75 (16.28, 24.67)	0.96 (0.90, 0.99)	19.70 (15.40, 24.24)
pair_b_g	LHip_Add	4.69 (2.94, 6.69)	3.63 (2.47, 5.39)	0.79 (0.47, 0.92)	0.94 (-0.69, 2.12)
pair_b_g	LHip_Rot	8.49 (6.61, 10.43)	7.20 (5.60, 9.11)	0.48 (0.13, 0.74)	3.50 (-0.08, 6.62)
pair_b_g	LKnee_FE	11.77 (8.31, 15.25)	9.73 (7.02, 12.57)	0.97 (0.91, 0.99)	7.35 (4.74, 10.26)
pair_b_g	LAnkle_PD	11.97 (9.51, 14.74)	10.31 (8.30, 12.93)	0.91 (0.76, 0.96)	8.39 (3.59, 9.86)
pair_b_g	LAnkle_IE	10.99 (7.86, 13.79)	8.87 (6.88, 11.84)	-0.07 (-0.40, 0.23)	2.88 (-1.44, 6.26)
pair_c_d	RHip_FE	19.76 (13.68, 25.82)	16.16 (11.24, 22.57)	0.94 (0.88, 0.98)	13.23 (6.14, 21.58)
pair_c_d	RHip_Add	11.17 (9.11, 13.98)	9.53 (7.51, 12.42)	0.77 (0.25, 0.91)	-8.80 (-11.48, -6.74)
pair_c_d	RHip_Rot	14.56 (11.96, 17.28)	12.19 (10.14, 14.72)	0.45 (0.13, 0.77)	-10.32 (-13.33, -6.49)
pair_c_d	RKnee_FE	9.40 (6.39, 14.22)	7.05 (4.99, 10.52)	0.96 (0.89, 0.99)	-3.04 (-5.11, -0.80)
pair_c_d	RAnkle_PD	13.05 (8.44, 17.96)	10.17 (6.62, 14.01)	0.83 (0.58, 0.93)	-0.95 (-5.51, 5.44)
pair_c_d	RAnkle_IE	11.19 (8.76, 13.93)	9.94 (7.83, 12.29)	0.04 (-0.32, 0.32)	-0.83 (-6.57, 4.73)
pair_c_d	LHip_FE	22.07 (15.00, 26.31)	18.94 (12.69, 24.07)	0.95 (0.88, 0.98)	18.12 (10.70, 23.62)
pair_c_d	LHip_Add	8.52 (7.33, 11.14)	7.01 (5.84, 8.89)	0.69 (0.05, 0.85)	5.47 (3.59, 7.95)
pair_c_d	LHip_Rot	9.83 (6.62, 13.93)	8.49 (5.66, 11.95)	0.48 (0.11, 0.68)	4.98 (1.20, 8.91)
pair_c_d	LKnee_FE	11.27 (8.95, 13.43)	8.82 (7.08, 10.57)	0.95 (0.88, 0.98)	-4.59 (-6.89, -1.61)
pair_c_d	LAnkle_PD	16.55 (11.84, 22.53)	13.47 (9.78, 17.57)	0.70 (0.49, 0.86)	-6.01 (-12.41, 1.23)
pair_c_d	LAnkle_IE	11.90 (9.93, 13.84)	10.26 (8.53, 11.91)	-0.06 (-0.46, 0.24)	1.22 (-2.97, 5.44)
pair_c_e	RHip_FE	20.52 (15.33, 26.64)	17.91 (13.53, 23.75)	0.96 (0.92, 0.99)	17.08 (11.99, 23.12)
pair_c_e	RHip_Add	10.78 (8.82, 12.61)	9.10 (7.90, 11.28)	0.81 (0.42, 0.93)	-8.70 (-11.00, -6.83)
pair_c_e	RHip_Rot	13.27 (10.86, 16.84)	10.96 (9.15, 14.07)	0.58 (0.33, 0.78)	-9.25 (-12.85, -6.40)
pair_c_e	RKnee_FE	9.03 (5.86, 12.47)	6.95 (4.91, 9.52)	0.97 (0.89, 0.99)	2.57 (0.42, 4.62)
pair_c_e	RAnkle_PD	9.70 (6.70, 12.64)	7.66 (5.45, 9.69)	0.87 (0.73, 0.94)	0.54 (-1.52, 4.17)
pair_c_e	RAnkle_IE	10.46 (8.36, 13.99)	9.24 (6.78, 13.03)	-0.02 (-0.31, 0.33)	-4.62 (-9.87, 0.28)
pair_c_e	LHip_FE	24.36 (19.16, 28.89)	22.51 (17.57, 27.37)	0.95 (0.91, 0.98)	22.05 (16.88, 27.33)
pair_c_e	LHip_Add	9.01 (7.07, 11.49)	7.37 (5.71, 9.01)	0.71 (-0.37, 0.89)	5.87 (3.02, 7.79)
pair_c_e	LHip_Rot	11.29 (9.16, 14.57)	9.91 (7.92, 12.50)	0.46 (0.15, 0.71)	7.65 (5.05, 11.09)
pair_c_e	LKnee_FE	10.83 (8.75, 14.01)	9.09 (7.16, 11.01)	0.95 (0.86, 0.98)	0.44 (-2.14, 3.71)
pair_c_e	LAnkle_PD	12.32 (8.63, 16.06)	9.82 (6.91, 12.86)	0.74 (0.56, 0.92)	-2.81 (-6.77, 1.46)
pair_c_e	LAnkle_IE	12.63 (10.41, 15.39)	11.00 (8.91, 13.02)	-0.12 (-0.52, 0.26)	4.84 (0.40, 8.86)
pair_c_f	RHip_FE	19.54 (15.01, 25.88)	17.53 (13.26, 23.65)	0.95 (0.89, 0.98)	17.22 (12.18, 23.15)
pair_c_f	RHip_Add	5.64 (3.95, 7.49)	4.72 (3.19, 6.59)	0.76 (0.59, 0.91)	-2.91 (-5.15, -1.50)
pair_c_f	RHip_Rot	8.47 (6.89, 10.55)	6.82 (5.76, 8.47)	0.61 (0.31, 0.77)	-3.35 (-6.61, 0.81)
pair_c_f	RKnee_FE	9.45 (6.40, 12.70)	6.74 (5.05, 9.47)	0.96 (0.88, 0.99)	-0.54 (-2.40, 2.45)
pair_c_f	RAnkle_PD	14.56 (10.75, 18.32)	11.51 (8.31, 14.80)	0.81 (0.63, 0.91)	-4.65 (-10.53, 1.07)
pair_c_f	RAnkle_IE	10.79 (8.49, 14.53)	9.76 (7.30, 12.97)	-0.12 (-0.34, 0.20)	-6.21 (-11.32, -1.80)
pair_c_f	LHip_FE	20.39 (14.42, 26.44)	18.64 (12.88, 23.84)	0.96 (0.91, 0.98)	17.02 (10.99, 23.66)
pair_c_f	LHip_Add	4.67 (3.30, 6.83)	3.65 (2.76, 5.23)	0.86 (0.65, 0.93)	-0.53 (-2.55, 2.16)
pair_c_f	LHip_Rot	7.98 (6.50, 11.40)	6.52 (5.34, 8.77)	0.54 (0.12, 0.73)	-2.06 (-6.18, 0.77)
pair_c_f	LKnee_FE	8.92 (5.44, 14.28)	6.96 (4.49, 9.94)	0.96 (0.88, 0.99)	0.38 (-2.36, 2.83)
pair_c_f	LAnkle_PD	11.25 (7.12, 16.74)	8.38 (5.96, 12.67)	0.86 (0.57, 0.93)	-0.19 (-4.79, 3.11)
pair_c_f	LAnkle_IE	12.04 (9.58, 14.31)	10.13 (8.27, 13.08)	-0.01 (-0.40, 0.27)	4.92 (0.34, 9.82)
pair_c_g	RHip_FE	21.86 (17.94, 26.78)	20.38 (15.91, 24.49)	0.96 (0.89, 0.98)	19.73 (15.32, 23.87)
pair_c_g	RHip_Add	5.20 (3.62, 7.07)	4.41 (3.12, 5.96)	0.75 (0.46, 0.92)	-3.23 (-4.63, -1.97)
pair_c_g	RHip_Rot	7.33 (5.39, 10.08)	6.11 (4.26, 7.92)	0.61 (0.26, 0.79)	-0.25 (-3.19, 2.01)
pair_c_g	RKnee_FE	10.25 (6.41, 15.60)	8.19 (5.08, 12.46)	0.96 (0.88, 0.99)	4.24 (1.41, 8.54)
pair_c_g	RAnkle_PD	12.78 (9.51, 16.83)	10.86 (7.97, 14.16)	0.84 (0.67, 0.94)	6.81 (3.54, 9.99)
pair_c_g	RAnkle_IE	10.12 (7.25, 13.05)	8.60 (5.81, 10.93)	-0.20 (-0.55, 0.15)	-1.89 (-7.97, 2.34)
pair_c_g	LHip_FE	22.66 (17.33, 27.45)	20.18 (15.59, 25.26)	0.95 (0.88, 0.99)	19.82 (14.63, 25.03)
pair_c_g	LHip_Add	4.07 (2.49, 6.89)	3.20 (1.96, 5.11)	0.78 (0.57, 0.92)	-0.96 (-1.96, 0.58)
pair_c_g	LHip_Rot	7.50 (5.76, 11.35)	6.24 (4.54, 8.88)	0.47 (0.08, 0.71)	-0.62 (-3.82, 2.11)
pair_c_g	LKnee_FE	10.86 (6.72, 15.56)	8.61 (5.77, 12.23)	0.96 (0.89, 0.99)	5.67 (2.78, 7.99)
pair_c_g	LAnkle_PD	14.27 (10.67, 18.36)	12.01 (9.44, 15.76)	0.83 (0.60, 0.94)	8.14 (3.97, 12.04)
pair_c_g	LAnkle_IE	10.76 (8.37, 13.29)	9.20 (7.05, 11.25)	-0.10 (-0.44, 0.22)	3.40 (-1.84, 7.56)
pair_c_h	RHip_FE	23.47 (19.25, 28.02)	22.02 (17.58, 25.73)	0.96 (0.90, 0.99)	21.39 (17.20, 25.59)
pair_c_h	RHip_Add	4.66 (2.66, 7.10)	3.51 (2.25, 5.81)	0.78 (0.48, 0.92)	-1.76 (-4.41, -0.18)
pair_c_h	RHip_Rot	7.85 (5.73, 10.45)	6.55 (4.78, 8.58)	0.56 (0.32, 0.76)	2.45 (-0.39, 4.58)
pair_c_h	RKnee_FE	11.41 (7.57, 15.68)	9.53 (6.14, 12.78)	0.96 (0.89, 0.99)	6.63 (2.96, 9.65)
pair_c_h	RAnkle_PD	10.12 (7.39, 14.12)	8.25 (6.53, 11.34)	0.89 (0.69, 0.95)	5.09 (2.37, 7.57)
pair_c_h	RAnkle_IE	9.37 (6.96, 13.38)	8.27 (5.83, 11.24)	-0.00 (-0.48, 0.27)	-2.68 (-7.44, 1.18)
pair_c_h	LHip_FE	21.66 (16.19, 26.57)	19.15 (14.38, 23.51)	0.96 (0.90, 0.99)	18.42 (13.21, 22.88)
pair_c_h	LHip_Add	4.35 (3.02, 6.50)	3.49 (2.44, 5.28)	0.77 (0.50, 0.92)	-1.61 (-3.21, -0.18)
pair_c_h	LHip_Rot	7.82 (6.22, 10.04)	6.33 (4.77, 8.14)	0.58 (0.25, 0.74)	-2.72 (-5.30, 1.32)
pair_c_h	LKnee_FE	9.58 (6.35, 16.02)	7.34 (5.33, 11.40)	0.97 (0.89, 0.99)	3.85 (1.36, 6.98)
pair_c_h	LAnkle_PD	9.85 (7.15, 13.87)	8.24 (5.84, 11.48)	0.86 (0.70, 0.94)	3.94 (1.32, 6.84)
pair_c_h	LAnkle_IE	10.38 (7.59, 12.21)	8.45 (6.38, 10.51)	-0.15 (-0.44, 0.26)	1.96 (-3.82, 5.15)
pair_d_e	RHip_FE	21.77 (17.26, 27.45)	20.36 (16.13, 25.61)	0.95 (0.90, 0.98)	19.62 (15.42, 25.45)
pair_d_e	RHip_Add	10.27 (8.21, 12.15)	8.41 (6.83, 10.42)	0.56 (0.22, 0.86)	-6.56 (-8.53, -4.00)
pair_d_e	RHip_Rot	9.04 (6.90, 12.18)	7.24 (5.49, 9.76)	0.53 (0.23, 0.73)	-3.88 (-7.42, -1.45)
pair_d_e	RKnee_FE	11.10 (8.49, 14.61)	9.05 (6.62, 11.99)	0.95 (0.87, 0.99)	4.39 (1.97, 7.25)
pair_d_e	RAnkle_PD	13.28 (8.16, 22.71)	10.34 (6.40, 17.63)	0.72 (0.40, 0.89)	-0.22 (-5.59, 4.38)
pair_d_e	RAnkle_IE	11.59 (9.49, 13.50)	10.16 (8.47, 12.01)	0.08 (-0.21, 0.41)	-4.33 (-8.24, 0.62)
pair_d_e	LHip_FE	25.38 (21.40, 29.74)	23.99 (19.85, 28.36)	0.94 (0.88, 0.97)	23.89 (18.56, 28.26)
pair_d_e	LHip_Add	9.30 (6.58, 12.82)	7.61 (5.13, 10.22)	0.48 (0.04, 0.71)	1.15 (-2.98, 4.04)
pair_d_e	LHip_Rot	10.19 (6.47, 13.83)	8.53 (5.32, 11.39)	0.39 (-0.03, 0.63)	0.46 (-2.55, 3.73)
pair_d_e	LKnee_FE	14.92 (12.08, 19.63)	12.32 (10.13, 15.44)	0.91 (0.79, 0.97)	1.25 (-2.39, 6.44)
pair_d_e	LAnkle_PD	22.28 (17.12, 27.90)	18.23 (13.81, 23.11)	0.46 (0.15, 0.64)	-8.70 (-17.05, 0.29)
pair_d_e	LAnkle_IE	12.65 (10.46, 15.20)	10.93 (8.80, 13.00)	-0.02 (-0.33, 0.29)	0.12 (-6.42, 4.88)
pair_d_f	RHip_FE	23.73 (19.22, 28.81)	22.10 (17.75, 26.99)	0.95 (0.90, 0.98)	21.63 (17.36, 26.90)
pair_d_f	RHip_Add	6.08 (4.37, 7.89)	5.10 (3.82, 6.47)	0.75 (0.57, 0.89)	-3.39 (-4.66, -1.65)
pair_d_f	RHip_Rot	9.02 (5.92, 11.59)	6.92 (5.02, 9.29)	0.51 (0.02, 0.75)	-1.78 (-5.21, 2.38)
pair_d_f	RKnee_FE	11.17 (8.90, 14.71)	9.21 (7.39, 11.35)	0.94 (0.84, 0.97)	-0.56 (-2.97, 3.09)
pair_d_f	RAnkle_PD	14.38 (10.33, 19.83)	11.74 (8.53, 16.45)	0.75 (0.42, 0.88)	-5.38 (-9.28, -1.36)
pair_d_f	RAnkle_IE	10.84 (8.97, 13.23)	9.54 (8.14, 11.89)	0.08 (-0.21, 0.42)	-6.70 (-9.90, -1.16)
pair_d_f	LHip_FE	23.03 (19.47, 29.30)	21.39 (17.84, 27.31)	0.95 (0.91, 0.98)	20.76 (17.16, 27.23)
pair_d_f	LHip_Add	5.13 (2.80, 7.75)	4.08 (2.28, 6.03)	0.79 (0.56, 0.92)	-0.59 (-1.87, 1.71)
pair_d_f	LHip_Rot	7.62 (6.02, 9.94)	6.16 (4.75, 8.24)	0.50 (0.13, 0.68)	-3.12 (-6.06, -0.29)
pair_d_f	LKnee_FE	11.24 (8.27, 14.85)	8.94 (7.17, 11.55)	0.94 (0.86, 0.98)	-0.23 (-2.75, 3.27)
pair_d_f	LAnkle_PD	17.09 (11.60, 24.38)	14.00 (9.63, 19.38)	0.60 (0.25, 0.81)	-4.00 (-11.38, 1.19)
pair_d_f	LAnkle_IE	10.75 (7.88, 13.04)	9.28 (6.53, 11.77)	-0.02 (-0.33, 0.41)	-0.77 (-4.81, 3.85)
pair_d_g	RHip_FE	22.03 (15.94, 27.19)	19.68 (14.27, 23.53)	0.95 (0.90, 0.99)	18.61 (12.93, 23.32)
pair_d_g	RHip_Add	5.60 (4.56, 7.40)	4.79 (3.92, 6.16)	0.80 (0.48, 0.92)	-3.80 (-5.08, -1.54)
pair_d_g	RHip_Rot	8.23 (6.03, 10.45)	6.74 (4.89, 8.29)	0.55 (0.14, 0.77)	-2.94 (-5.57, 0.40)
pair_d_g	RKnee_FE	9.56 (5.93, 13.60)	7.39 (4.75, 10.37)	0.95 (0.89, 0.99)	-0.70 (-2.79, 1.87)
pair_d_g	RAnkle_PD	10.08 (6.90, 15.67)	8.02 (5.64, 11.58)	0.86 (0.62, 0.95)	-1.76 (-5.08, 1.88)
pair_d_g	RAnkle_IE	10.77 (9.31, 13.21)	9.18 (7.58, 11.68)	-0.06 (-0.35, 0.26)	1.29 (-4.34, 6.47)
pair_d_g	LHip_FE	21.61 (15.59, 26.18)	19.50 (13.77, 23.85)	0.95 (0.90, 0.98)	18.47 (12.69, 23.15)
pair_d_g	LHip_Add	4.41 (2.90, 7.25)	3.54 (2.26, 5.90)	0.78 (0.59, 0.89)	-0.90 (-1.99, 0.78)
pair_d_g	LHip_Rot	8.50 (6.55, 10.28)	6.88 (5.27, 8.57)	0.41 (0.06, 0.68)	-3.65 (-5.95, -1.00)
pair_d_g	LKnee_FE	9.18 (7.26, 12.90)	7.18 (5.84, 10.20)	0.95 (0.89, 0.98)	-0.63 (-2.95, 1.57)
pair_d_g	LAnkle_PD	16.10 (11.24, 22.01)	13.09 (9.14, 17.56)	0.74 (0.51, 0.87)	-4.49 (-12.07, 2.56)
pair_d_g	LAnkle_IE	10.35 (8.41, 12.75)	8.96 (7.29, 11.18)	-0.01 (-0.38, 0.37)	-3.26 (-7.89, 1.67)
pair_d_h	RHip_FE	20.97 (16.51, 26.50)	19.03 (14.61, 24.04)	0.96 (0.91, 0.99)	18.86 (13.94, 23.97)
pair_d_h	RHip_Add	4.03 (2.89, 6.64)	3.43 (2.33, 5.34)	0.81 (0.50, 0.93)	-0.75 (-2.30, 0.86)
pair_d_h	RHip_Rot	6.90 (4.61, 9.53)	5.72 (3.96, 7.92)	0.60 (0.34, 0.79)	1.11 (-0.71, 3.77)
pair_d_h	RKnee_FE	8.93 (5.67, 12.57)	7.05 (4.70, 9.73)	0.96 (0.90, 0.99)	2.05 (-0.17, 4.24)
pair_d_h	RAnkle_PD	9.71 (6.28, 13.25)	7.41 (5.20, 10.54)	0.88 (0.67, 0.95)	-1.46 (-4.53, 1.47)
pair_d_h	RAnkle_IE	11.26 (8.98, 13.94)	9.52 (6.93, 12.04)	-0.02 (-0.29, 0.25)	1.17 (-3.04, 6.55)
pair_d_h	LHip_FE	19.36 (13.68, 23.95)	17.26 (12.56, 22.32)	0.96 (0.91, 0.99)	16.87 (10.44, 21.56)
pair_d_h	LHip_Add	5.89 (4.48, 7.87)	4.91 (3.73, 6.67)	0.80 (0.46, 0.92)	-3.35 (-5.36, -1.27)
pair_d_h	LHip_Rot	9.34 (7.29, 11.69)	7.90 (5.86, 9.84)	0.62 (0.22, 0.77)	-6.05 (-8.63, -3.46)
pair_d_h	LKnee_FE	8.73 (6.07, 13.04)	6.62 (4.86, 9.71)	0.96 (0.92, 0.99)	0.51 (-1.95, 3.51)
pair_d_h	LAnkle_PD	15.40 (11.00, 18.95)	12.28 (8.29, 15.44)	0.78 (0.57, 0.88)	-4.80 (-11.24, 2.16)
pair_d_h	LAnkle_IE	9.59 (7.71, 12.56)	8.75 (6.69, 11.11)	-0.09 (-0.34, 0.29)	-5.08 (-8.89, -0.92)
pair_e_f	RHip_FE	23.08 (17.83, 27.02)	21.35 (16.14, 25.10)	0.96 (0.92, 0.99)	21.08 (16.08, 25.03)
pair_e_f	RHip_Add	5.81 (4.67, 7.98)	5.25 (3.98, 7.00)	0.78 (0.57, 0.92)	-3.97 (-6.07, -1.58)
pair_e_f	RHip_Rot	8.97 (6.20, 11.05)	7.26 (5.05, 8.87)	0.62 (0.25, 0.75)	-4.13 (-7.18, -0.83)
pair_e_f	RKnee_FE	9.71 (7.70, 12.78)	8.31 (6.58, 10.60)	0.96 (0.90, 0.99)	1.28 (-1.03, 3.31)
pair_e_f	RAnkle_PD	12.69 (9.93, 17.14)	10.35 (7.75, 13.36)	0.81 (0.65, 0.90)	-4.30 (-9.51, 0.60)
pair_e_f	RAnkle_IE	10.65 (8.78, 13.28)	9.40 (7.93, 12.23)	0.02 (-0.23, 0.23)	-8.03 (-11.47, -3.20)
pair_e_f	LHip_FE	24.37 (19.72, 29.28)	22.77 (18.59, 27.73)	0.96 (0.91, 0.98)	22.51 (18.21, 27.46)
pair_e_f	LHip_Add	5.00 (2.78, 7.62)	4.11 (2.18, 6.28)	0.81 (0.57, 0.92)	0.60 (-1.80, 2.44)
pair_e_f	LHip_Rot	6.38 (5.03, 8.55)	5.16 (3.85, 7.03)	0.59 (0.25, 0.76)	-0.95 (-3.39, 1.88)
pair_e_f	LKnee_FE	11.28 (8.66, 14.13)	9.42 (7.41, 11.80)	0.94 (0.88, 0.98)	1.02 (-1.97, 4.91)
pair_e_f	LAnkle_PD	13.89 (10.58, 19.02)	11.38 (8.90, 15.68)	0.66 (0.38, 0.81)	-2.66 (-7.07, 3.20)
pair_e_f	LAnkle_IE	10.95 (8.43, 14.04)	9.53 (6.88, 12.17)	-0.06 (-0.40, 0.28)	2.47 (-3.15, 8.18)
pair_e_g	RHip_FE	21.76 (17.51, 27.09)	20.29 (15.34, 25.23)	0.96 (0.91, 0.99)	19.70 (14.97, 24.93)
pair_e_g	RHip_Add	6.66 (5.38, 8.26)	5.64 (4.64, 7.14)	0.80 (0.42, 0.92)	-4.74 (-6.43, -2.37)
pair_e_g	RHip_Rot	8.62 (6.56, 11.12)	7.03 (5.35, 8.86)	0.60 (0.37, 0.75)	-5.25 (-7.27, -2.74)
pair_e_g	RKnee_FE	9.34 (6.55, 13.16)	7.41 (5.43, 10.53)	0.96 (0.90, 0.99)	2.50 (0.73, 5.69)
pair_e_g	RAnkle_PD	8.85 (6.81, 12.33)	7.21 (5.42, 9.88)	0.88 (0.70, 0.95)	-1.15 (-4.29, 2.47)
pair_e_g	RAnkle_IE	11.24 (8.34, 14.03)	9.54 (7.12, 11.52)	-0.23 (-0.49, 0.15)	1.49 (-5.71, 6.77)
pair_e_g	LHip_FE	24.51 (19.04, 29.10)	22.61 (17.82, 27.64)	0.95 (0.91, 0.98)	21.96 (16.85, 27.08)
pair_e_g	LHip_Add	5.15 (3.94, 6.86)	4.06 (3.29, 5.42)	0.67 (0.28, 0.92)	0.34 (-1.79, 2.30)
pair_e_g	LHip_Rot	7.73 (6.12, 10.09)	6.30 (4.98, 8.18)	0.54 (0.12, 0.74)	0.76 (-2.40, 3.51)
pair_e_g	LKnee_FE	10.32 (7.86, 13.91)	8.30 (6.53, 10.84)	0.95 (0.89, 0.98)	2.77 (0.16, 6.25)
pair_e_g	LAnkle_PD	13.66 (9.82, 17.16)	10.56 (7.83, 13.54)	0.72 (0.48, 0.90)	-0.73 (-5.70, 4.98)
pair_e_g	LAnkle_IE	11.01 (8.11, 13.20)	9.19 (6.84, 11.89)	-0.11 (-0.44, 0.26)	-1.73 (-6.48, 1.84)
pair_e_h	RHip_FE	22.43 (17.66, 26.60)	20.95 (16.15, 25.16)	0.97 (0.92, 0.99)	20.56 (15.40, 25.08)
pair_e_h	RHip_Add	4.88 (3.34, 7.16)	4.14 (2.78, 6.10)	0.82 (0.37, 0.93)	-1.17 (-2.84, 0.43)
pair_e_h	RHip_Rot	7.16 (4.97, 9.51)	5.67 (3.92, 7.42)	0.57 (0.35, 0.79)	-2.64 (-4.14, -0.12)
pair_e_h	RKnee_FE	9.42 (6.70, 13.28)	7.59 (5.60, 10.28)	0.96 (0.90, 0.99)	3.53 (1.72, 5.94)
pair_e_h	RAnkle_PD	8.63 (6.07, 12.37)	7.10 (5.03, 9.57)	0.91 (0.74, 0.96)	-1.67 (-4.80, 2.22)
pair_e_h	RAnkle_IE	11.49 (9.04, 14.57)	10.04 (7.39, 12.61)	-0.15 (-0.52, 0.19)	2.12 (-3.69, 7.39)
pair_e_h	LHip_FE	22.77 (17.58, 26.82)	21.02 (15.70, 25.56)	0.96 (0.90, 0.99)	20.81 (15.25, 25.56)
pair_e_h	LHip_Add	5.68 (3.98, 8.04)	4.61 (3.25, 6.33)	0.64 (0.23, 0.89)	-1.27 (-3.26, 0.43)
pair_e_h	LHip_Rot	8.53 (5.88, 10.64)	6.75 (4.73, 8.71)	0.56 (0.28, 0.72)	-0.93 (-3.38, 1.46)
pair_e_h	LKnee_FE	10.39 (7.00, 14.70)	8.27 (5.76, 11.38)	0.96 (0.90, 0.99)	2.99 (0.69, 6.81)
pair_e_h	LAnkle_PD	12.93 (9.55, 16.88)	10.42 (7.51, 13.40)	0.78 (0.54, 0.90)	0.02 (-4.88, 4.26)
pair_e_h	LAnkle_IE	10.41 (8.74, 13.77)	9.25 (7.68, 12.03)	0.02 (-0.32, 0.28)	-3.42 (-7.27, 0.44)
pair_f_g	RHip_FE	21.59 (16.30, 27.30)	20.05 (14.35, 24.94)	0.95 (0.87, 0.98)	19.20 (12.44, 24.16)
pair_f_g	RHip_Add	8.69 (6.67, 10.69)	7.05 (5.34, 8.37)	0.60 (0.08, 0.85)	3.81 (1.22, 6.75)
pair_f_g	RHip_Rot	9.49 (6.78, 13.41)	8.08 (5.54, 11.30)	0.47 (0.13, 0.71)	3.95 (0.05, 8.04)
pair_f_g	RKnee_FE	11.44 (9.06, 14.90)	8.83 (7.18, 11.59)	0.95 (0.88, 0.98)	-4.65 (-7.10, -1.45)
pair_f_g	RAnkle_PD	15.31 (11.33, 20.87)	12.29 (9.03, 16.68)	0.76 (0.57, 0.89)	-4.45 (-11.62, 0.69)
pair_f_g	RAnkle_IE	11.59 (9.63, 13.67)	10.50 (8.59, 12.05)	-0.11 (-0.42, 0.25)	-2.56 (-7.57, 1.32)
pair_f_g	LHip_FE	21.66 (14.63, 27.62)	18.46 (11.74, 23.39)	0.93 (0.86, 0.98)	14.95 (5.25, 22.01)
pair_f_g	LHip_Add	10.84 (8.28, 13.03)	8.96 (6.53, 10.78)	0.79 (0.46, 0.92)	-7.88 (-10.00, -4.73)
pair_f_g	LHip_Rot	17.21 (13.34, 19.98)	15.29 (11.24, 18.01)	0.34 (-0.16, 0.64)	-13.17 (-16.40, -8.28)
pair_f_g	LKnee_FE	10.19 (7.33, 14.47)	8.28 (5.61, 10.92)	0.96 (0.86, 0.98)	-3.00 (-6.08, -0.80)
pair_f_g	LAnkle_PD	14.57 (9.42, 20.68)	11.76 (7.43, 16.81)	0.82 (0.54, 0.90)	1.28 (-4.85, 7.37)
pair_f_g	LAnkle_IE	12.84 (10.75, 14.81)	10.70 (9.04, 12.45)	0.04 (-0.34, 0.34)	4.26 (-0.44, 8.03)
pair_f_h	RHip_FE	21.03 (16.43, 24.54)	18.90 (13.94, 22.89)	0.96 (0.90, 0.99)	18.63 (12.98, 22.57)
pair_f_h	RHip_Add	7.70 (6.36, 9.49)	6.38 (5.16, 8.04)	0.61 (0.13, 0.86)	4.97 (1.32, 6.81)
pair_f_h	RHip_Rot	8.79 (6.02, 12.35)	7.48 (4.89, 10.71)	0.44 (0.03, 0.71)	3.82 (1.15, 7.88)
pair_f_h	RKnee_FE	9.18 (6.14, 13.74)	7.01 (4.90, 10.40)	0.96 (0.91, 0.99)	-1.36 (-2.99, 1.41)
pair_f_h	RAnkle_PD	14.00 (9.47, 17.99)	11.19 (7.80, 15.17)	0.81 (0.62, 0.91)	-1.96 (-7.17, 2.01)
pair_f_h	RAnkle_IE	10.75 (8.99, 13.01)	9.47 (7.85, 11.38)	-0.08 (-0.44, 0.25)	-3.05 (-7.12, 1.76)
pair_f_h	LHip_FE	18.53 (13.53, 24.76)	15.40 (11.14, 20.61)	0.95 (0.90, 0.98)	12.10 (4.18, 19.72)
pair_f_h	LHip_Add	11.74 (9.10, 13.59)	10.08 (7.78, 11.66)	0.77 (0.50, 0.90)	-9.86 (-11.49, -6.95)
pair_f_h	LHip_Rot	15.91 (12.43, 18.93)	13.70 (10.80, 17.30)	0.48 (0.15, 0.68)	-12.49 (-16.99, -7.90)
pair_f_h	LKnee_FE	9.18 (5.92, 14.45)	6.84 (4.49, 10.55)	0.97 (0.91, 0.99)	-1.19 (-3.97, 1.20)
pair_f_h	LAnkle_PD	13.35 (8.96, 17.60)	10.39 (7.43, 14.06)	0.82 (0.66, 0.90)	2.39 (-2.45, 7.79)
pair_f_h	LAnkle_IE	13.20 (10.94, 16.06)	11.40 (9.37, 14.17)	0.03 (-0.33, 0.32)	6.10 (2.05, 10.59)
pair_g_h	RHip_FE	26.71 (19.95, 30.32)	23.90 (17.65, 28.25)	0.94 (0.79, 0.97)	22.16 (15.62, 27.71)
pair_g_h	RHip_Add	6.44 (4.64, 9.75)	5.16 (3.31, 7.31)	0.57 (0.17, 0.86)	-0.66 (-2.99, 1.74)
pair_g_h	RHip_Rot	10.83 (8.04, 15.29)	9.36 (6.53, 12.60)	0.36 (-0.03, 0.65)	3.40 (0.30, 6.94)
pair_g_h	RKnee_FE	14.05 (10.08, 18.29)	11.38 (8.16, 14.96)	0.94 (0.85, 0.98)	6.93 (0.51, 11.03)
pair_g_h	RAnkle_PD	11.50 (7.90, 17.44)	9.23 (6.67, 13.16)	0.76 (0.44, 0.91)	1.43 (-2.18, 6.02)
pair_g_h	RAnkle_IE	12.48 (10.35, 15.01)	10.46 (8.81, 13.32)	-0.17 (-0.45, 0.18)	4.78 (-0.29, 9.25)
pair_g_h	LHip_FE	23.50 (17.19, 27.94)	19.51 (15.03, 23.69)	0.91 (0.81, 0.97)	16.27 (6.33, 23.14)
pair_g_h	LHip_Add	9.53 (7.38, 12.08)	7.81 (5.97, 9.98)	0.57 (0.19, 0.86)	-5.30 (-7.57, -2.74)
pair_g_h	LHip_Rot	15.88 (12.10, 18.71)	13.10 (9.96, 16.24)	0.37 (0.03, 0.66)	-9.71 (-15.27, -5.79)
pair_g_h	LKnee_FE	13.19 (8.13, 21.38)	10.19 (6.87, 16.06)	0.94 (0.81, 0.98)	3.85 (-0.40, 8.37)
pair_g_h	LAnkle_PD	17.23 (11.06, 24.61)	13.08 (8.79, 19.13)	0.59 (0.29, 0.81)	4.67 (-2.00, 9.33)
pair_g_h	LAnkle_IE	12.43 (9.60, 15.69)	10.19 (8.21, 13.68)	0.02 (-0.25, 0.24)	-0.86 (-5.87, 6.79)
pair_b_h	RHip_FE	20.52 (16.51, 24.47)	18.95 (14.73, 22.87)	0.97 (0.93, 0.99)	18.93 (14.14, 22.87)
pair_b_h	RHip_Add	3.38 (1.98, 7.12)	2.61 (1.65, 6.05)	0.84 (0.54, 0.94)	-1.22 (-3.06, -0.08)
pair_b_h	RHip_Rot	5.99 (4.29, 7.87)	4.99 (3.46, 6.43)	0.67 (0.39, 0.82)	0.40 (-1.67, 2.30)
pair_b_h	RKnee_FE	10.38 (6.79, 14.55)	8.40 (5.49, 11.59)	0.97 (0.92, 0.99)	5.59 (3.19, 8.83)
pair_b_h	RAnkle_PD	8.28 (5.61, 11.38)	6.08 (4.71, 9.14)	0.93 (0.80, 0.97)	4.27 (1.67, 6.61)
pair_b_h	RAnkle_IE	9.54 (7.42, 13.43)	8.35 (6.18, 12.01)	-0.04 (-0.51, 0.27)	-5.68 (-9.27, -1.32)
pair_b_h	LHip_FE	21.35 (16.19, 25.62)	19.21 (14.22, 23.73)	0.96 (0.91, 0.99)	18.52 (13.56, 23.72)
pair_b_h	LHip_Add	4.07 (2.84, 5.99)	3.24 (2.29, 4.70)	0.79 (0.34, 0.93)	-0.54 (-2.16, 1.12)
pair_b_h	LHip_Rot	7.23 (5.80, 8.80)	6.02 (4.77, 7.66)	0.64 (0.35, 0.77)	1.59 (-0.74, 4.90)
pair_b_h	LKnee_FE	10.31 (6.67, 15.58)	7.87 (5.47, 12.17)	0.98 (0.91, 0.99)	5.51 (3.63, 8.77)
pair_b_h	LAnkle_PD	9.28 (6.86, 13.10)	7.80 (5.47, 10.91)	0.90 (0.78, 0.97)	5.37 (2.97, 8.45)
pair_b_h	LAnkle_IE	10.07 (7.44, 12.97)	8.22 (6.25, 11.13)	-0.06 (-0.43, 0.22)	1.80 (-2.62, 5.72)
