# Supplementary material for: Influence of camera geometry on 3D joint angle estimation in markerless motion capture
Source: Front Sports Act Living. 2026 Jul 13;8:1850018. doi: 10.3389/fspor.2026.1850018 (PMC13402369; doi:10.3389/fspor.2026.1850018)
Supplement: Supplementary file 9 [file Table2.xlsx]

## Sheet: Table S2_ByCombination
Table S2. Task- and camera-combination-specific agreement metrics. Note. This table reports agreement metrics stratified by movement task and two-camera combination.
Camera_Combination	Task	Joint	Median RMSE (IQR)	Median MAE (IQR)	Median CMC (IQR)	Median Bias (IQR)
pair_a_b	BJ	RHip_FE	30.96 (25.27, 38.21)	28.64 (23.80, 35.53)	0.95 (0.88, 0.98)	26.50 (18.62, 34.48)
pair_a_b	BJ	RHip_Add	9.00 (6.60, 14.55)	7.47 (5.05, 12.79)	0.12 (-0.25, 0.29)	6.44 (1.09, 12.64)
pair_a_b	BJ	RHip_Rot	9.12 (7.35, 12.07)	7.10 (5.31, 9.12)	0.33 (0.08, 0.51)	0.76 (-6.62, 5.21)
pair_a_b	BJ	RKnee_FE	18.91 (11.75, 25.43)	15.36 (10.19, 20.94)	0.89 (0.76, 0.95)	5.82 (-0.34, 12.58)
pair_a_b	BJ	RAnkle_PD	25.44 (17.58, 35.26)	19.32 (12.40, 31.24)	0.70 (0.30, 0.88)	8.11 (1.67, 18.84)
pair_a_b	BJ	RAnkle_IE	11.34 (9.04, 12.17)	9.72 (7.98, 10.88)	0.39 (-0.03, 0.58)	-1.25 (-5.80, 2.21)
pair_a_b	BJ	LHip_FE	31.86 (26.86, 38.14)	28.88 (25.43, 36.06)	0.96 (0.89, 0.99)	27.74 (18.49, 34.03)
pair_a_b	BJ	LHip_Add	11.05 (6.29, 12.81)	9.36 (3.89, 10.48)	0.58 (-0.02, 0.65)	-9.20 (-10.36, -2.79)
pair_a_b	BJ	LHip_Rot	12.15 (7.00, 15.38)	10.11 (6.14, 11.92)	-0.21 (-0.49, 0.24)	1.64 (-0.85, 3.37)
pair_a_b	BJ	LKnee_FE	16.27 (10.75, 23.32)	13.88 (8.97, 18.71)	0.89 (0.77, 0.96)	5.54 (-1.30, 8.47)
pair_a_b	BJ	LAnkle_PD	17.71 (13.61, 25.23)	14.30 (11.14, 21.79)	0.69 (0.35, 0.85)	0.32 (-4.31, 10.88)
pair_a_b	BJ	LAnkle_IE	9.35 (7.62, 11.12)	8.04 (6.55, 9.62)	-0.08 (-0.23, 0.16)	-1.62 (-5.55, 0.31)
pair_a_b	L_hop_L	RHip_FE	19.33 (13.73, 22.11)	18.71 (12.79, 21.31)	0.98 (0.90, 0.98)	18.71 (12.24, 21.31)
pair_a_b	L_hop_L	RHip_Add	6.32 (5.38, 8.47)	5.17 (4.23, 7.56)	0.91 (0.72, 0.95)	-0.70 (-3.84, 1.44)
pair_a_b	L_hop_L	RHip_Rot	8.27 (6.75, 10.27)	6.80 (5.39, 9.07)	0.78 (0.64, 0.85)	-3.96 (-8.84, -2.08)
pair_a_b	L_hop_L	RKnee_FE	9.81 (8.41, 10.77)	7.46 (6.89, 8.00)	0.93 (0.81, 0.97)	-0.08 (-0.50, 5.77)
pair_a_b	L_hop_L	RAnkle_PD	8.47 (6.03, 12.47)	7.17 (4.98, 9.16)	0.76 (0.38, 0.78)	2.59 (-1.53, 4.83)
pair_a_b	L_hop_L	RAnkle_IE	8.26 (6.88, 16.54)	6.11 (5.39, 14.31)	-0.01 (-0.57, 0.14)	2.03 (-5.80, 5.19)
pair_a_b	L_hop_L	LHip_FE	14.69 (10.72, 17.91)	13.85 (10.35, 16.72)	0.97 (0.94, 0.99)	13.85 (9.37, 16.72)
pair_a_b	L_hop_L	LHip_Add	3.71 (3.51, 4.87)	3.19 (2.94, 3.88)	0.98 (0.94, 0.99)	-2.45 (-3.05, -1.44)
pair_a_b	L_hop_L	LHip_Rot	10.02 (7.04, 12.48)	7.74 (6.24, 10.44)	0.77 (0.18, 0.88)	-0.50 (-4.25, 6.36)
pair_a_b	L_hop_L	LKnee_FE	9.43 (7.44, 11.77)	8.07 (6.33, 10.44)	0.97 (0.96, 0.99)	-5.08 (-6.83, -3.79)
pair_a_b	L_hop_L	LAnkle_PD	6.18 (5.10, 9.96)	5.21 (3.82, 8.66)	0.95 (0.88, 0.96)	-3.07 (-6.59, -1.45)
pair_a_b	L_hop_L	LAnkle_IE	14.17 (13.01, 17.21)	13.00 (9.34, 15.04)	-0.12 (-0.33, 0.21)	12.88 (6.40, 14.57)
pair_a_b	L_hop_R	RHip_FE	16.60 (10.33, 24.69)	16.03 (8.93, 23.93)	0.92 (0.89, 0.93)	16.03 (8.93, 23.93)
pair_a_b	L_hop_R	RHip_Add	6.74 (4.74, 10.38)	5.86 (3.85, 8.12)	0.96 (0.82, 0.97)	-4.90 (-5.19, -3.35)
pair_a_b	L_hop_R	RHip_Rot	8.42 (7.19, 11.15)	7.27 (5.46, 8.61)	0.54 (0.45, 0.78)	-2.86 (-4.55, 1.95)
pair_a_b	L_hop_R	RKnee_FE	9.45 (8.49, 14.50)	7.00 (5.92, 10.65)	0.97 (0.94, 0.98)	3.80 (-1.52, 4.98)
pair_a_b	L_hop_R	RAnkle_PD	9.51 (8.40, 12.38)	7.37 (6.75, 10.60)	0.77 (0.65, 0.88)	0.31 (-3.88, 2.11)
pair_a_b	L_hop_R	RAnkle_IE	8.36 (6.30, 10.60)	7.23 (5.37, 8.89)	-0.06 (-0.31, 0.55)	-1.60 (-7.23, -0.78)
pair_a_b	L_hop_R	LHip_FE	14.39 (9.78, 18.37)	12.76 (8.98, 16.56)	0.94 (0.88, 0.96)	11.59 (8.98, 15.74)
pair_a_b	L_hop_R	LHip_Add	5.33 (4.25, 5.60)	4.27 (3.75, 4.84)	0.97 (0.93, 0.99)	-1.13 (-2.94, 3.50)
pair_a_b	L_hop_R	LHip_Rot	9.65 (7.25, 12.05)	8.05 (6.00, 10.35)	0.73 (0.51, 0.80)	-1.19 (-6.18, 2.10)
pair_a_b	L_hop_R	LKnee_FE	9.22 (7.45, 12.79)	7.87 (6.16, 10.33)	0.94 (0.92, 0.96)	2.14 (-1.08, 3.83)
pair_a_b	L_hop_R	LAnkle_PD	10.55 (8.74, 11.89)	8.79 (7.78, 9.64)	0.78 (0.72, 0.86)	0.60 (-2.93, 3.16)
pair_a_b	L_hop_R	LAnkle_IE	13.54 (11.94, 15.85)	11.41 (10.15, 12.97)	-0.44 (-0.73, -0.18)	-3.03 (-5.77, 9.35)
pair_a_b	Squat	RHip_FE	26.01 (23.07, 27.10)	25.33 (21.88, 26.02)	0.99 (0.99, 1.00)	25.33 (21.88, 26.02)
pair_a_b	Squat	RHip_Add	2.20 (1.93, 3.12)	1.89 (1.65, 2.82)	0.91 (0.61, 0.95)	0.50 (-0.59, 1.19)
pair_a_b	Squat	RHip_Rot	8.13 (6.39, 9.03)	7.01 (5.76, 7.97)	0.66 (0.42, 0.81)	-7.01 (-7.97, -5.71)
pair_a_b	Squat	RKnee_FE	5.93 (5.23, 7.27)	4.80 (4.42, 5.99)	1.00 (0.99, 1.00)	2.74 (1.52, 3.76)
pair_a_b	Squat	RAnkle_PD	4.73 (4.02, 5.19)	3.91 (3.19, 4.51)	0.97 (0.95, 0.98)	-1.95 (-2.75, 0.13)
pair_a_b	Squat	RAnkle_IE	8.94 (6.43, 10.38)	7.86 (5.64, 10.08)	0.40 (0.18, 0.57)	-7.74 (-10.08, -3.16)
pair_a_b	Squat	LHip_FE	24.50 (21.02, 26.52)	23.63 (20.23, 25.19)	0.99 (0.99, 1.00)	23.63 (20.23, 25.19)
pair_a_b	Squat	LHip_Add	2.92 (2.34, 3.65)	2.44 (1.92, 3.29)	0.85 (0.32, 0.94)	1.64 (0.91, 2.36)
pair_a_b	Squat	LHip_Rot	4.21 (2.92, 5.05)	3.42 (2.44, 4.23)	0.43 (0.09, 0.63)	1.84 (0.93, 3.81)
pair_a_b	Squat	LKnee_FE	6.70 (5.73, 7.18)	5.79 (4.91, 6.31)	1.00 (0.99, 1.00)	1.78 (0.13, 2.50)
pair_a_b	Squat	LAnkle_PD	4.20 (3.41, 4.98)	3.49 (2.80, 4.09)	0.98 (0.96, 0.98)	-3.17 (-4.06, -0.41)
pair_a_b	Squat	LAnkle_IE	8.88 (6.17, 11.97)	7.90 (5.20, 11.58)	0.04 (-0.27, 0.25)	6.93 (2.26, 11.58)
pair_a_b	CMJ	RHip_FE	24.56 (20.18, 26.51)	21.75 (18.05, 24.32)	0.97 (0.94, 0.98)	21.17 (17.82, 24.28)
pair_a_b	CMJ	RHip_Add	2.52 (1.83, 3.16)	1.91 (1.60, 2.63)	0.65 (0.43, 0.85)	-0.09 (-1.02, 0.43)
pair_a_b	CMJ	RHip_Rot	8.14 (6.91, 9.92)	6.19 (5.59, 8.05)	0.57 (0.21, 0.73)	-5.85 (-7.77, -3.75)
pair_a_b	CMJ	RKnee_FE	11.41 (9.31, 15.60)	8.10 (6.31, 10.56)	0.95 (0.93, 0.98)	4.83 (2.16, 6.03)
pair_a_b	CMJ	RAnkle_PD	11.81 (8.92, 12.94)	8.62 (6.66, 11.03)	0.93 (0.90, 0.97)	6.77 (4.06, 8.84)
pair_a_b	CMJ	RAnkle_IE	8.07 (6.51, 9.39)	7.16 (5.56, 8.67)	-0.04 (-0.38, 0.21)	-6.48 (-8.15, -3.70)
pair_a_b	CMJ	LHip_FE	21.52 (19.97, 25.52)	19.97 (17.21, 22.60)	0.97 (0.94, 0.98)	19.95 (16.31, 22.60)
pair_a_b	CMJ	LHip_Add	2.74 (2.29, 3.51)	2.18 (1.85, 2.58)	0.59 (0.35, 0.75)	0.75 (-0.75, 1.42)
pair_a_b	CMJ	LHip_Rot	7.00 (5.48, 8.68)	5.80 (4.64, 7.90)	0.66 (0.11, 0.76)	-0.88 (-1.89, 1.50)
pair_a_b	CMJ	LKnee_FE	11.15 (8.29, 15.52)	8.86 (6.22, 11.09)	0.95 (0.90, 0.98)	2.80 (1.42, 6.19)
pair_a_b	CMJ	LAnkle_PD	8.74 (6.53, 13.48)	6.22 (5.24, 9.02)	0.95 (0.91, 0.97)	-0.81 (-2.66, 1.51)
pair_a_b	CMJ	LAnkle_IE	8.53 (6.60, 10.69)	7.26 (5.70, 9.23)	0.13 (-0.28, 0.27)	1.24 (0.60, 7.15)
pair_a_b	YB_R	RHip_FE	18.55 (13.02, 22.18)	17.52 (11.74, 21.46)	0.92 (0.86, 0.98)	16.93 (11.74, 21.05)
pair_a_b	YB_R	RHip_Add	8.70 (7.28, 9.55)	7.19 (5.91, 7.87)	0.35 (0.14, 0.48)	-3.10 (-4.71, -1.35)
pair_a_b	YB_R	RHip_Rot	8.41 (6.58, 10.60)	6.87 (5.31, 8.37)	0.64 (0.53, 0.76)	-4.50 (-8.20, 0.92)
pair_a_b	YB_R	RKnee_FE	10.40 (8.90, 12.57)	8.53 (7.66, 10.53)	0.93 (0.84, 0.96)	6.59 (5.28, 8.92)
pair_a_b	YB_R	RAnkle_PD	5.99 (5.12, 8.21)	4.46 (4.03, 5.53)	0.73 (0.68, 0.81)	0.47 (-1.14, 0.94)
pair_a_b	YB_R	RAnkle_IE	17.42 (16.18, 20.47)	15.76 (13.54, 18.24)	-0.31 (-0.66, -0.18)	-12.99 (-17.00, -11.05)
pair_a_b	YB_R	LHip_FE	21.11 (18.57, 27.79)	20.28 (15.79, 24.71)	0.77 (0.60, 0.90)	20.28 (15.78, 24.71)
pair_a_b	YB_R	LHip_Add	8.50 (6.80, 9.22)	5.96 (5.33, 6.77)	0.75 (0.35, 0.79)	1.07 (-1.79, 2.61)
pair_a_b	YB_R	LHip_Rot	10.94 (7.67, 12.26)	8.98 (5.90, 10.49)	0.48 (0.29, 0.71)	-1.20 (-6.43, 7.36)
pair_a_b	YB_R	LKnee_FE	17.09 (14.68, 18.30)	14.24 (12.08, 15.96)	0.85 (0.77, 0.94)	12.32 (10.44, 14.44)
pair_a_b	YB_R	LAnkle_PD	12.51 (10.47, 13.75)	9.62 (7.14, 11.50)	0.68 (0.56, 0.75)	5.01 (2.10, 9.03)
pair_a_b	YB_R	LAnkle_IE	12.41 (10.12, 13.97)	10.90 (8.04, 11.93)	-0.07 (-0.33, 0.13)	-2.57 (-10.14, 5.89)
pair_a_b	YB_L	RHip_FE	22.04 (15.99, 25.65)	20.20 (15.90, 23.25)	0.85 (0.79, 0.92)	19.72 (15.90, 23.25)
pair_a_b	YB_L	RHip_Add	6.85 (5.58, 8.04)	5.04 (4.65, 6.23)	0.71 (0.35, 0.80)	-1.20 (-2.96, 1.07)
pair_a_b	YB_L	RHip_Rot	11.18 (8.52, 11.49)	8.53 (6.90, 9.97)	0.76 (0.66, 0.81)	5.49 (-0.21, 9.78)
pair_a_b	YB_L	RKnee_FE	15.13 (14.06, 16.60)	13.29 (12.12, 14.67)	0.90 (0.79, 0.92)	11.91 (9.54, 13.50)
pair_a_b	YB_L	RAnkle_PD	12.65 (11.59, 15.99)	10.87 (8.28, 13.49)	0.71 (0.53, 0.83)	8.56 (5.91, 12.26)
pair_a_b	YB_L	RAnkle_IE	12.19 (9.51, 13.87)	10.57 (7.93, 12.28)	-0.00 (-0.23, 0.10)	-6.64 (-11.31, -3.42)
pair_a_b	YB_L	LHip_FE	17.67 (12.94, 22.91)	16.31 (11.12, 18.64)	0.97 (0.89, 0.98)	16.31 (10.86, 17.63)
pair_a_b	YB_L	LHip_Add	7.84 (6.28, 9.23)	6.22 (5.01, 7.67)	0.32 (0.11, 0.46)	-1.90 (-2.87, 1.00)
pair_a_b	YB_L	LHip_Rot	8.50 (6.94, 9.78)	6.94 (6.03, 8.60)	0.82 (0.69, 0.89)	-0.81 (-4.82, 2.97)
pair_a_b	YB_L	LKnee_FE	8.89 (7.99, 13.42)	7.08 (6.27, 8.93)	0.93 (0.83, 0.97)	5.88 (4.86, 7.60)
pair_a_b	YB_L	LAnkle_PD	8.08 (5.16, 10.46)	6.40 (4.08, 7.74)	0.70 (0.58, 0.84)	-3.26 (-4.62, -0.04)
pair_a_b	YB_L	LAnkle_IE	12.49 (11.20, 14.58)	10.47 (9.96, 12.77)	-0.61 (-0.69, -0.31)	-6.33 (-7.99, -0.42)
pair_a_c	BJ	RHip_FE	34.33 (28.53, 40.32)	31.52 (25.83, 38.20)	0.96 (0.87, 0.98)	31.35 (21.87, 38.20)
pair_a_c	BJ	RHip_Add	4.23 (3.43, 5.48)	3.46 (2.98, 4.87)	0.49 (0.14, 0.83)	-3.06 (-4.67, -1.71)
pair_a_c	BJ	RHip_Rot	6.52 (4.72, 7.76)	5.17 (3.41, 6.81)	0.08 (-0.12, 0.64)	0.06 (-1.38, 0.98)
pair_a_c	BJ	RKnee_FE	12.34 (9.16, 15.86)	9.79 (6.68, 12.23)	0.92 (0.81, 0.97)	3.59 (0.66, 6.82)
pair_a_c	BJ	RAnkle_PD	10.60 (7.78, 12.76)	8.14 (6.22, 9.55)	0.88 (0.64, 0.94)	0.19 (-1.94, 2.09)
pair_a_c	BJ	RAnkle_IE	10.79 (8.26, 12.12)	9.10 (7.05, 11.50)	0.01 (-0.42, 0.20)	-7.60 (-11.50, -5.45)
pair_a_c	BJ	LHip_FE	34.48 (27.67, 39.06)	30.48 (26.45, 35.45)	0.96 (0.88, 0.99)	29.51 (22.50, 35.45)
pair_a_c	BJ	LHip_Add	3.09 (2.34, 3.45)	2.50 (1.79, 2.91)	0.69 (0.28, 0.83)	0.79 (-0.26, 1.21)
pair_a_c	BJ	LHip_Rot	6.15 (5.00, 7.44)	5.18 (4.04, 5.87)	0.31 (-0.06, 0.56)	-0.72 (-2.03, 1.14)
pair_a_c	BJ	LKnee_FE	11.93 (6.57, 16.22)	9.06 (5.54, 12.25)	0.94 (0.84, 0.97)	3.21 (1.67, 6.12)
pair_a_c	BJ	LAnkle_PD	7.59 (6.31, 11.17)	6.21 (4.95, 8.29)	0.93 (0.84, 0.96)	0.57 (-1.25, 4.47)
pair_a_c	BJ	LAnkle_IE	8.52 (7.56, 12.08)	6.96 (6.17, 10.81)	-0.22 (-0.53, 0.20)	3.47 (-0.95, 7.55)
pair_a_c	L_hop_L	RHip_FE	28.04 (22.47, 28.98)	27.13 (19.81, 27.66)	0.94 (0.89, 0.96)	27.13 (19.81, 27.66)
pair_a_c	L_hop_L	RHip_Add	5.02 (3.98, 5.15)	3.95 (2.95, 4.80)	0.95 (0.88, 0.97)	-0.37 (-2.75, 2.87)
pair_a_c	L_hop_L	RHip_Rot	8.63 (5.89, 11.51)	7.44 (4.63, 9.98)	0.76 (0.56, 0.90)	-0.89 (-3.02, 2.46)
pair_a_c	L_hop_L	RKnee_FE	11.80 (9.43, 13.09)	8.98 (7.09, 10.12)	0.94 (0.84, 0.95)	2.17 (-5.26, 3.26)
pair_a_c	L_hop_L	RAnkle_PD	9.90 (6.98, 13.45)	8.19 (5.55, 10.88)	0.60 (0.38, 0.85)	-2.12 (-4.40, 3.18)
pair_a_c	L_hop_L	RAnkle_IE	14.17 (8.74, 17.36)	12.20 (6.88, 15.39)	-0.39 (-0.47, -0.04)	2.27 (-14.40, 7.03)
pair_a_c	L_hop_L	LHip_FE	19.80 (15.33, 20.26)	18.86 (14.75, 19.07)	0.97 (0.88, 0.99)	18.86 (14.75, 19.07)
pair_a_c	L_hop_L	LHip_Add	6.90 (4.86, 8.81)	6.18 (4.18, 8.36)	0.96 (0.91, 0.99)	-3.15 (-6.80, -2.01)
pair_a_c	L_hop_L	LHip_Rot	10.54 (8.77, 14.37)	8.47 (7.72, 12.47)	0.54 (0.36, 0.74)	-3.59 (-5.70, 1.83)
pair_a_c	L_hop_L	LKnee_FE	8.59 (7.29, 14.61)	7.58 (6.45, 10.68)	0.97 (0.93, 0.98)	-4.26 (-5.03, -3.19)
pair_a_c	L_hop_L	LAnkle_PD	7.89 (5.20, 11.89)	5.25 (4.11, 8.22)	0.92 (0.72, 0.97)	-3.04 (-3.96, 2.52)
pair_a_c	L_hop_L	LAnkle_IE	12.22 (11.23, 12.60)	10.14 (8.51, 10.81)	0.07 (-0.28, 0.18)	5.78 (0.77, 8.99)
pair_a_c	L_hop_R	RHip_FE	18.47 (15.34, 26.95)	17.12 (13.33, 25.41)	0.90 (0.87, 0.92)	17.12 (13.33, 25.41)
pair_a_c	L_hop_R	RHip_Add	7.00 (4.97, 9.86)	6.42 (4.24, 8.39)	0.93 (0.89, 0.96)	-1.05 (-5.38, -0.22)
pair_a_c	L_hop_R	RHip_Rot	10.38 (9.53, 11.15)	8.63 (8.34, 9.96)	0.73 (0.39, 0.82)	3.14 (-0.16, 4.73)
pair_a_c	L_hop_R	RKnee_FE	10.67 (8.94, 12.85)	8.68 (6.61, 11.19)	0.96 (0.94, 0.98)	-1.63 (-7.67, -0.73)
pair_a_c	L_hop_R	RAnkle_PD	11.39 (8.86, 12.12)	8.83 (7.23, 10.10)	0.83 (0.67, 0.87)	-3.90 (-8.30, -0.65)
pair_a_c	L_hop_R	RAnkle_IE	11.47 (9.63, 13.61)	9.26 (8.12, 12.13)	-0.21 (-0.42, 0.22)	2.78 (-4.92, 6.24)
pair_a_c	L_hop_R	LHip_FE	14.75 (9.84, 20.28)	13.27 (8.69, 18.47)	0.96 (0.90, 0.97)	12.80 (8.16, 18.47)
pair_a_c	L_hop_R	LHip_Add	6.44 (5.64, 7.47)	5.39 (4.69, 6.80)	0.97 (0.89, 0.97)	-3.77 (-5.71, -1.15)
pair_a_c	L_hop_R	LHip_Rot	11.55 (9.53, 15.67)	10.02 (8.07, 14.12)	0.64 (0.40, 0.77)	-5.69 (-12.89, -0.13)
pair_a_c	L_hop_R	LKnee_FE	8.49 (5.74, 12.29)	6.74 (4.85, 9.97)	0.97 (0.93, 0.98)	-1.99 (-3.13, 2.00)
pair_a_c	L_hop_R	LAnkle_PD	8.66 (7.50, 11.88)	7.56 (5.86, 9.39)	0.83 (0.66, 0.88)	-0.37 (-3.28, 0.78)
pair_a_c	L_hop_R	LAnkle_IE	13.51 (11.91, 15.47)	11.35 (9.56, 13.41)	-0.48 (-0.68, -0.38)	-1.22 (-7.56, 1.55)
pair_a_c	Squat	RHip_FE	28.64 (25.22, 29.90)	27.83 (24.18, 29.33)	1.00 (0.99, 1.00)	27.83 (24.18, 29.33)
pair_a_c	Squat	RHip_Add	2.37 (1.67, 3.01)	1.80 (1.39, 2.45)	0.78 (0.50, 0.87)	0.07 (-0.64, 0.66)
pair_a_c	Squat	RHip_Rot	4.84 (3.51, 6.08)	3.47 (2.91, 4.80)	0.54 (0.04, 0.74)	-2.58 (-3.70, -0.58)
pair_a_c	Squat	RKnee_FE	6.58 (5.62, 7.27)	5.70 (4.86, 6.26)	1.00 (0.99, 1.00)	0.64 (-0.69, 2.13)
pair_a_c	Squat	RAnkle_PD	5.08 (2.92, 6.31)	4.41 (2.28, 5.52)	0.97 (0.95, 0.98)	-3.69 (-4.99, -1.56)
pair_a_c	Squat	RAnkle_IE	5.98 (4.63, 7.94)	5.08 (3.87, 6.83)	0.09 (-0.28, 0.44)	-2.91 (-6.08, 0.74)
pair_a_c	Squat	LHip_FE	25.22 (22.14, 26.90)	24.12 (21.31, 25.78)	1.00 (0.99, 1.00)	24.12 (21.31, 25.78)
pair_a_c	Squat	LHip_Add	2.52 (2.19, 2.94)	2.10 (1.72, 2.44)	0.85 (0.79, 0.92)	-1.14 (-1.83, -0.49)
pair_a_c	Squat	LHip_Rot	5.72 (3.99, 7.43)	5.01 (3.34, 6.17)	0.56 (0.34, 0.75)	-3.35 (-5.95, -1.63)
pair_a_c	Squat	LKnee_FE	5.75 (4.63, 6.18)	4.94 (3.93, 5.33)	1.00 (0.99, 1.00)	-0.03 (-0.95, 0.95)
pair_a_c	Squat	LAnkle_PD	4.02 (2.91, 5.13)	3.13 (2.38, 4.49)	0.97 (0.95, 0.98)	-3.03 (-4.47, -1.31)
pair_a_c	Squat	LAnkle_IE	7.64 (6.62, 12.07)	6.82 (5.78, 11.65)	-0.12 (-0.40, 0.30)	6.80 (2.93, 11.65)
pair_a_c	CMJ	RHip_FE	26.71 (22.59, 29.21)	24.86 (21.02, 27.80)	0.96 (0.94, 0.98)	24.45 (20.94, 27.80)
pair_a_c	CMJ	RHip_Add	2.03 (1.72, 2.55)	1.70 (1.41, 2.09)	0.76 (0.53, 0.86)	-0.06 (-0.82, 0.42)
pair_a_c	CMJ	RHip_Rot	6.02 (4.85, 7.33)	4.82 (3.71, 5.73)	0.56 (0.29, 0.82)	-1.80 (-3.48, 0.18)
pair_a_c	CMJ	RKnee_FE	11.04 (8.40, 14.35)	8.94 (6.59, 10.20)	0.96 (0.93, 0.98)	3.71 (0.63, 4.13)
pair_a_c	CMJ	RAnkle_PD	10.63 (7.90, 12.57)	7.89 (5.25, 9.71)	0.94 (0.91, 0.97)	3.49 (1.30, 6.01)
pair_a_c	CMJ	RAnkle_IE	7.83 (6.77, 9.52)	6.85 (5.49, 8.49)	0.15 (-0.29, 0.38)	-4.94 (-7.14, 0.36)
pair_a_c	CMJ	LHip_FE	23.73 (21.33, 27.59)	22.29 (18.54, 24.50)	0.97 (0.93, 0.98)	22.25 (18.44, 24.50)
pair_a_c	CMJ	LHip_Add	3.47 (3.04, 4.39)	2.99 (2.57, 3.80)	0.71 (0.62, 0.82)	-2.93 (-3.68, -1.70)
pair_a_c	CMJ	LHip_Rot	10.54 (8.88, 11.44)	8.16 (6.74, 9.51)	0.65 (0.32, 0.78)	-6.15 (-7.75, -3.71)
pair_a_c	CMJ	LKnee_FE	11.02 (7.82, 15.39)	7.65 (5.94, 10.33)	0.95 (0.94, 0.98)	3.43 (0.48, 5.10)
pair_a_c	CMJ	LAnkle_PD	8.91 (6.73, 11.84)	7.00 (5.28, 8.07)	0.95 (0.92, 0.97)	-0.39 (-1.43, 2.82)
pair_a_c	CMJ	LAnkle_IE	8.20 (7.22, 10.22)	7.47 (6.30, 8.81)	0.12 (-0.45, 0.28)	2.83 (-0.15, 5.71)
pair_a_c	YB_R	RHip_FE	21.23 (15.38, 24.39)	19.63 (13.80, 21.24)	0.92 (0.87, 0.97)	18.94 (13.65, 21.18)
pair_a_c	YB_R	RHip_Add	6.29 (4.99, 7.84)	4.98 (3.98, 6.26)	0.62 (0.54, 0.79)	-2.19 (-4.09, 0.11)
pair_a_c	YB_R	RHip_Rot	7.16 (6.08, 9.57)	6.01 (4.87, 7.58)	0.75 (0.64, 0.80)	-0.78 (-6.22, 1.39)
pair_a_c	YB_R	RKnee_FE	10.97 (8.96, 13.65)	8.52 (6.58, 10.21)	0.88 (0.81, 0.94)	5.59 (3.47, 8.12)
pair_a_c	YB_R	RAnkle_PD	7.38 (6.03, 9.39)	5.62 (4.88, 7.19)	0.70 (0.56, 0.83)	-2.34 (-3.50, -0.87)
pair_a_c	YB_R	RAnkle_IE	17.37 (16.67, 20.79)	16.35 (13.14, 18.73)	-0.50 (-0.72, -0.33)	-13.36 (-17.64, -11.95)
pair_a_c	YB_R	LHip_FE	23.51 (17.84, 26.55)	21.56 (16.04, 24.15)	0.84 (0.71, 0.91)	21.56 (16.04, 24.15)
pair_a_c	YB_R	LHip_Add	7.86 (7.27, 9.28)	6.51 (5.80, 7.60)	0.71 (0.45, 0.77)	-1.20 (-3.86, 0.64)
pair_a_c	YB_R	LHip_Rot	14.77 (8.48, 19.36)	12.44 (6.93, 14.55)	0.56 (0.29, 0.63)	-11.05 (-14.37, -1.29)
pair_a_c	YB_R	LKnee_FE	15.35 (13.19, 16.50)	11.88 (9.73, 13.14)	0.84 (0.76, 0.93)	9.38 (7.89, 11.28)
pair_a_c	YB_R	LAnkle_PD	10.99 (8.64, 14.24)	7.72 (6.37, 10.43)	0.68 (0.52, 0.78)	2.56 (-0.14, 4.95)
pair_a_c	YB_R	LAnkle_IE	11.14 (9.90, 13.02)	9.39 (8.42, 10.99)	0.19 (0.10, 0.27)	0.43 (-4.82, 3.67)
pair_a_c	YB_L	RHip_FE	20.41 (17.69, 24.45)	19.05 (16.47, 23.92)	0.92 (0.80, 0.94)	18.79 (16.47, 23.79)
pair_a_c	YB_L	RHip_Add	6.96 (5.26, 8.18)	5.80 (4.47, 7.02)	0.77 (0.52, 0.86)	-2.21 (-6.00, -0.28)
pair_a_c	YB_L	RHip_Rot	9.84 (7.04, 13.18)	8.16 (6.11, 11.20)	0.84 (0.72, 0.88)	5.44 (-2.51, 10.66)
pair_a_c	YB_L	RKnee_FE	12.92 (11.22, 14.36)	11.29 (9.84, 12.34)	0.92 (0.80, 0.94)	8.90 (7.40, 10.37)
pair_a_c	YB_L	RAnkle_PD	11.40 (10.10, 13.34)	9.30 (7.89, 10.95)	0.77 (0.52, 0.86)	5.06 (2.29, 8.35)
pair_a_c	YB_L	RAnkle_IE	10.39 (7.45, 12.15)	8.57 (5.59, 10.90)	0.17 (-0.11, 0.32)	-4.46 (-9.05, -1.83)
pair_a_c	YB_L	LHip_FE	17.03 (13.21, 21.91)	14.96 (11.67, 18.27)	0.97 (0.88, 0.98)	14.94 (8.64, 17.78)
pair_a_c	YB_L	LHip_Add	7.12 (5.01, 8.25)	5.63 (4.07, 6.74)	0.61 (0.40, 0.84)	-0.50 (-1.59, 2.65)
pair_a_c	YB_L	LHip_Rot	8.07 (7.35, 10.34)	6.76 (5.74, 8.84)	0.73 (0.48, 0.85)	-3.94 (-8.22, -0.67)
pair_a_c	YB_L	LKnee_FE	6.19 (4.59, 12.31)	4.03 (3.51, 8.92)	0.94 (0.83, 0.97)	1.35 (0.19, 2.44)
pair_a_c	YB_L	LAnkle_PD	10.04 (6.31, 11.10)	7.41 (5.09, 8.41)	0.67 (0.54, 0.81)	-5.03 (-7.50, -3.82)
pair_a_c	YB_L	LAnkle_IE	11.80 (9.47, 13.25)	9.09 (7.70, 11.47)	-0.50 (-0.64, -0.30)	-3.65 (-6.72, 4.10)
pair_a_d	BJ	RHip_FE	36.06 (27.78, 38.85)	33.27 (26.93, 37.02)	0.97 (0.90, 0.98)	33.25 (26.93, 37.02)
pair_a_d	BJ	RHip_Add	4.13 (3.44, 5.36)	3.51 (2.97, 5.24)	0.60 (0.12, 0.81)	-2.63 (-3.51, -1.64)
pair_a_d	BJ	RHip_Rot	5.65 (4.16, 7.41)	4.61 (3.25, 6.08)	0.42 (0.11, 0.71)	0.33 (-2.07, 2.70)
pair_a_d	BJ	RKnee_FE	13.48 (11.25, 17.50)	10.98 (9.09, 13.66)	0.90 (0.87, 0.93)	-0.87 (-3.44, 2.74)
pair_a_d	BJ	RAnkle_PD	12.78 (10.78, 14.41)	11.23 (8.93, 11.46)	0.91 (0.63, 0.92)	-9.08 (-10.65, -7.27)
pair_a_d	BJ	RAnkle_IE	9.35 (8.68, 10.72)	8.12 (7.40, 9.09)	-0.00 (-0.19, 0.28)	-7.08 (-8.18, -5.56)
pair_a_d	BJ	LHip_FE	35.25 (28.61, 37.06)	31.92 (27.98, 34.67)	0.97 (0.90, 0.99)	31.73 (27.98, 34.67)
pair_a_d	BJ	LHip_Add	3.92 (2.96, 4.59)	3.23 (2.42, 4.15)	0.60 (0.30, 0.68)	-1.09 (-3.55, 0.89)
pair_a_d	BJ	LHip_Rot	7.87 (6.94, 10.32)	6.66 (5.50, 8.63)	0.22 (-0.11, 0.47)	-5.32 (-6.50, -2.33)
pair_a_d	BJ	LKnee_FE	13.28 (11.22, 18.38)	10.67 (9.26, 14.08)	0.91 (0.89, 0.96)	-1.49 (-3.89, 1.76)
pair_a_d	BJ	LAnkle_PD	11.02 (9.42, 16.48)	9.28 (7.79, 13.00)	0.86 (0.82, 0.92)	-6.87 (-9.28, -4.61)
pair_a_d	BJ	LAnkle_IE	9.36 (6.77, 10.82)	8.20 (6.03, 9.74)	-0.19 (-0.47, -0.01)	-4.32 (-6.85, 0.02)
pair_a_d	L_hop_L	RHip_FE	30.86 (23.80, 35.10)	30.15 (21.94, 34.14)	0.93 (0.91, 0.95)	30.15 (21.94, 34.14)
pair_a_d	L_hop_L	RHip_Add	6.46 (4.89, 8.33)	5.36 (3.97, 6.12)	0.91 (0.81, 0.95)	-3.03 (-4.46, -1.01)
pair_a_d	L_hop_L	RHip_Rot	7.45 (5.48, 8.00)	6.08 (4.40, 6.94)	0.65 (0.51, 0.83)	0.58 (-3.54, 1.33)
pair_a_d	L_hop_L	RKnee_FE	10.49 (9.82, 15.66)	8.67 (8.25, 12.03)	0.93 (0.73, 0.96)	0.67 (-0.19, 7.31)
pair_a_d	L_hop_L	RAnkle_PD	8.34 (6.55, 12.81)	7.28 (5.07, 9.63)	0.65 (0.36, 0.83)	-2.71 (-4.47, 0.69)
pair_a_d	L_hop_L	RAnkle_IE	10.31 (8.46, 18.21)	8.25 (6.31, 14.24)	-0.16 (-0.64, 0.22)	1.45 (-3.62, 4.06)
pair_a_d	L_hop_L	LHip_FE	24.85 (15.61, 28.69)	24.30 (15.06, 28.02)	0.98 (0.95, 0.98)	24.30 (14.72, 28.02)
pair_a_d	L_hop_L	LHip_Add	5.17 (3.69, 5.76)	4.06 (3.48, 4.93)	0.99 (0.94, 0.99)	-0.69 (-1.64, 4.05)
pair_a_d	L_hop_L	LHip_Rot	9.44 (8.38, 11.25)	8.38 (6.68, 9.38)	0.89 (0.34, 0.93)	-0.38 (-9.38, 4.04)
pair_a_d	L_hop_L	LKnee_FE	9.05 (7.34, 11.39)	7.38 (5.28, 9.09)	0.98 (0.93, 0.99)	-2.56 (-6.18, 1.21)
pair_a_d	L_hop_L	LAnkle_PD	18.22 (12.37, 20.87)	15.04 (9.53, 18.18)	0.73 (0.37, 0.79)	-12.75 (-17.45, -5.23)
pair_a_d	L_hop_L	LAnkle_IE	8.90 (7.59, 10.23)	7.99 (5.72, 8.67)	0.58 (-0.05, 0.65)	-2.33 (-5.41, 0.35)
pair_a_d	L_hop_R	RHip_FE	21.73 (18.81, 25.75)	20.69 (17.50, 24.32)	0.90 (0.88, 0.96)	20.69 (17.50, 24.28)
pair_a_d	L_hop_R	RHip_Add	6.45 (5.74, 8.38)	5.47 (4.47, 6.45)	0.95 (0.85, 0.97)	-3.76 (-5.64, -1.98)
pair_a_d	L_hop_R	RHip_Rot	7.54 (6.64, 9.16)	6.28 (5.16, 7.43)	0.65 (0.41, 0.90)	1.41 (-1.36, 5.03)
pair_a_d	L_hop_R	RKnee_FE	9.84 (7.85, 12.94)	8.94 (6.55, 10.28)	0.96 (0.94, 0.97)	-0.28 (-2.13, 2.15)
pair_a_d	L_hop_R	RAnkle_PD	12.24 (10.70, 16.13)	10.15 (8.71, 11.97)	0.78 (0.65, 0.84)	-7.72 (-10.37, -2.96)
pair_a_d	L_hop_R	RAnkle_IE	12.83 (8.71, 14.54)	10.70 (7.93, 13.11)	-0.17 (-0.49, 0.07)	-2.07 (-7.56, 2.84)
pair_a_d	L_hop_R	LHip_FE	19.82 (16.01, 22.62)	19.02 (14.50, 20.95)	0.96 (0.92, 0.98)	19.01 (14.46, 20.95)
pair_a_d	L_hop_R	LHip_Add	5.31 (3.74, 6.68)	4.04 (2.97, 4.90)	0.93 (0.87, 0.97)	0.27 (-2.39, 1.49)
pair_a_d	L_hop_R	LHip_Rot	8.24 (7.26, 8.95)	7.10 (5.97, 7.76)	0.74 (0.48, 0.90)	-3.86 (-5.18, -0.82)
pair_a_d	L_hop_R	LKnee_FE	7.14 (6.21, 9.34)	5.49 (4.90, 7.88)	0.97 (0.96, 0.98)	1.60 (0.04, 3.77)
pair_a_d	L_hop_R	LAnkle_PD	11.81 (9.92, 14.91)	10.03 (8.86, 11.70)	0.76 (0.62, 0.84)	-4.31 (-8.65, 0.79)
pair_a_d	L_hop_R	LAnkle_IE	12.36 (9.95, 14.34)	11.40 (8.93, 11.81)	-0.44 (-0.69, -0.17)	-6.83 (-11.50, -2.82)
pair_a_d	Squat	RHip_FE	27.29 (25.19, 29.25)	26.50 (24.20, 28.42)	0.99 (0.99, 1.00)	26.50 (24.20, 28.42)
pair_a_d	Squat	RHip_Add	4.08 (3.73, 4.66)	3.82 (3.14, 4.41)	0.89 (0.64, 0.97)	-3.82 (-4.41, -3.14)
pair_a_d	Squat	RHip_Rot	4.81 (3.95, 6.86)	3.84 (3.07, 4.89)	0.74 (0.21, 0.86)	-3.08 (-4.05, -2.18)
pair_a_d	Squat	RKnee_FE	7.45 (6.24, 8.20)	6.69 (5.77, 7.28)	1.00 (0.99, 1.00)	-2.76 (-3.43, -1.55)
pair_a_d	Squat	RAnkle_PD	7.70 (6.24, 9.68)	7.08 (5.39, 8.54)	0.94 (0.88, 0.96)	-7.08 (-8.51, -5.35)
pair_a_d	Squat	RAnkle_IE	5.39 (4.21, 6.52)	4.78 (3.69, 6.02)	0.28 (-0.34, 0.47)	-1.91 (-5.85, 1.18)
pair_a_d	Squat	LHip_FE	25.32 (22.79, 26.95)	24.53 (22.04, 25.90)	0.99 (0.99, 1.00)	24.53 (22.04, 25.90)
pair_a_d	Squat	LHip_Add	2.27 (1.83, 3.13)	1.80 (1.46, 2.62)	0.91 (0.80, 0.95)	1.10 (0.42, 2.14)
pair_a_d	Squat	LHip_Rot	7.10 (5.36, 8.56)	5.74 (4.15, 7.47)	0.34 (0.10, 0.57)	-5.70 (-7.47, -3.23)
pair_a_d	Squat	LKnee_FE	6.99 (5.78, 8.08)	6.22 (5.03, 7.28)	1.00 (0.99, 1.00)	-1.63 (-2.53, -0.83)
pair_a_d	Squat	LAnkle_PD	5.52 (4.57, 7.96)	4.45 (3.69, 7.02)	0.92 (0.85, 0.95)	-2.30 (-5.75, 2.36)
pair_a_d	Squat	LAnkle_IE	7.09 (5.34, 9.55)	6.33 (4.56, 7.93)	-0.08 (-0.27, 0.33)	2.95 (-2.11, 5.64)
pair_a_d	CMJ	RHip_FE	25.13 (23.04, 28.09)	23.71 (21.13, 25.91)	0.95 (0.93, 0.97)	23.14 (21.05, 25.91)
pair_a_d	CMJ	RHip_Add	4.69 (3.99, 5.72)	4.11 (3.33, 5.26)	0.59 (0.39, 0.80)	-3.80 (-5.17, -3.13)
pair_a_d	CMJ	RHip_Rot	7.14 (6.03, 8.44)	5.49 (4.97, 6.54)	0.54 (0.40, 0.81)	-3.37 (-4.49, -1.17)
pair_a_d	CMJ	RKnee_FE	12.40 (9.99, 14.74)	9.62 (7.98, 11.78)	0.95 (0.90, 0.97)	-2.12 (-3.33, -0.37)
pair_a_d	CMJ	RAnkle_PD	13.82 (11.87, 14.96)	11.54 (9.31, 13.45)	0.90 (0.83, 0.93)	-4.58 (-7.89, -1.55)
pair_a_d	CMJ	RAnkle_IE	8.84 (7.27, 9.90)	7.38 (6.34, 8.85)	0.08 (-0.34, 0.37)	-3.62 (-7.25, 1.40)
pair_a_d	CMJ	LHip_FE	24.30 (21.51, 26.65)	22.11 (20.28, 24.43)	0.95 (0.93, 0.97)	21.14 (19.73, 24.43)
pair_a_d	CMJ	LHip_Add	2.53 (2.15, 3.02)	2.09 (1.73, 2.64)	0.62 (0.48, 0.75)	-0.55 (-1.65, 0.74)
pair_a_d	CMJ	LHip_Rot	11.39 (9.08, 12.47)	8.83 (7.41, 9.93)	0.62 (0.25, 0.79)	-7.55 (-9.24, -5.68)
pair_a_d	CMJ	LKnee_FE	12.13 (9.21, 14.70)	9.65 (7.64, 11.61)	0.95 (0.92, 0.97)	-0.55 (-1.64, 3.04)
pair_a_d	CMJ	LAnkle_PD	14.46 (12.04, 15.71)	11.93 (9.84, 12.87)	0.89 (0.84, 0.93)	1.25 (-3.01, 5.13)
pair_a_d	CMJ	LAnkle_IE	8.54 (6.49, 9.29)	7.37 (5.71, 8.25)	0.14 (-0.31, 0.38)	-2.74 (-5.87, 1.90)
pair_a_d	YB_R	RHip_FE	18.40 (15.44, 23.02)	15.73 (14.19, 21.78)	0.92 (0.88, 0.96)	15.32 (12.95, 21.30)
pair_a_d	YB_R	RHip_Add	7.62 (6.40, 8.39)	6.52 (5.26, 7.04)	0.70 (0.54, 0.78)	-4.17 (-6.46, -2.35)
pair_a_d	YB_R	RHip_Rot	9.48 (6.69, 10.27)	6.58 (5.56, 8.56)	0.44 (0.29, 0.56)	1.90 (-0.06, 8.10)
pair_a_d	YB_R	RKnee_FE	9.44 (8.39, 13.37)	7.76 (6.77, 9.72)	0.86 (0.77, 0.91)	-0.56 (-2.03, 0.68)
pair_a_d	YB_R	RAnkle_PD	17.24 (16.95, 19.06)	15.83 (14.69, 17.43)	0.59 (0.54, 0.81)	-14.54 (-17.36, -13.85)
pair_a_d	YB_R	RAnkle_IE	10.53 (9.82, 11.28)	9.26 (8.05, 9.47)	0.52 (0.22, 0.60)	1.32 (-0.28, 4.73)
pair_a_d	YB_R	LHip_FE	22.39 (20.08, 26.97)	21.84 (18.52, 25.64)	0.89 (0.80, 0.92)	21.84 (18.52, 25.64)
pair_a_d	YB_R	LHip_Add	7.86 (6.79, 8.17)	6.30 (5.53, 6.62)	0.79 (0.67, 0.85)	1.93 (0.34, 4.09)
pair_a_d	YB_R	LHip_Rot	12.76 (9.92, 16.05)	9.54 (8.18, 13.26)	0.42 (0.12, 0.50)	-8.85 (-11.58, -7.27)
pair_a_d	YB_R	LKnee_FE	10.87 (8.74, 13.60)	8.18 (6.46, 9.90)	0.93 (0.77, 0.95)	4.81 (4.07, 5.50)
pair_a_d	YB_R	LAnkle_PD	11.45 (10.00, 13.89)	9.78 (7.71, 11.07)	0.70 (0.64, 0.79)	-1.84 (-4.69, -0.69)
pair_a_d	YB_R	LAnkle_IE	11.32 (10.82, 13.85)	10.25 (9.11, 12.70)	0.22 (0.11, 0.46)	-0.72 (-3.79, 2.69)
pair_a_d	YB_L	RHip_FE	23.48 (20.52, 26.30)	22.63 (19.01, 25.62)	0.87 (0.78, 0.91)	22.63 (18.81, 25.62)
pair_a_d	YB_L	RHip_Add	9.06 (8.28, 10.45)	7.68 (7.05, 9.48)	0.67 (0.35, 0.79)	-1.60 (-5.08, 0.26)
pair_a_d	YB_L	RHip_Rot	9.93 (7.19, 11.97)	8.40 (6.03, 10.90)	0.80 (0.72, 0.84)	-2.78 (-6.01, 6.20)
pair_a_d	YB_L	RKnee_FE	14.07 (9.81, 15.82)	11.07 (8.40, 12.91)	0.89 (0.74, 0.93)	7.38 (6.06, 8.70)
pair_a_d	YB_L	RAnkle_PD	11.01 (9.33, 13.28)	9.24 (7.33, 11.21)	0.67 (0.44, 0.83)	4.13 (0.06, 5.79)
pair_a_d	YB_L	RAnkle_IE	10.21 (8.67, 11.67)	8.40 (7.38, 9.63)	0.17 (-0.05, 0.28)	-5.41 (-6.00, 2.64)
pair_a_d	YB_L	LHip_FE	22.05 (14.30, 24.24)	16.34 (13.02, 22.33)	0.95 (0.80, 0.97)	16.21 (12.68, 21.03)
pair_a_d	YB_L	LHip_Add	7.59 (6.26, 8.90)	6.45 (5.33, 7.67)	0.56 (0.38, 0.77)	-1.17 (-3.71, 0.92)
pair_a_d	YB_L	LHip_Rot	10.31 (8.18, 11.26)	7.90 (6.49, 9.41)	0.73 (0.53, 0.78)	-6.91 (-8.49, -5.49)
pair_a_d	YB_L	LKnee_FE	7.43 (6.82, 13.31)	5.87 (5.48, 8.39)	0.92 (0.77, 0.96)	1.26 (-0.37, 2.58)
pair_a_d	YB_L	LAnkle_PD	18.67 (14.61, 21.04)	17.36 (12.80, 18.71)	0.69 (0.67, 0.75)	-16.92 (-17.46, -11.78)
pair_a_d	YB_L	LAnkle_IE	14.31 (13.04, 15.40)	12.80 (11.84, 13.94)	-0.29 (-0.41, 0.04)	-11.58 (-13.20, -10.52)
pair_a_e	BJ	RHip_FE	34.75 (26.09, 38.78)	33.25 (24.62, 37.68)	0.97 (0.90, 0.98)	33.25 (24.61, 37.68)
pair_a_e	BJ	RHip_Add	4.88 (4.30, 5.86)	4.31 (3.42, 5.07)	0.59 (0.02, 0.74)	0.31 (-3.29, 2.66)
pair_a_e	BJ	RHip_Rot	5.75 (3.66, 6.93)	4.68 (2.90, 5.38)	0.35 (0.05, 0.58)	-0.66 (-2.98, 1.81)
pair_a_e	BJ	RKnee_FE	12.57 (10.27, 14.76)	9.49 (8.46, 11.87)	0.92 (0.88, 0.94)	1.86 (-1.85, 3.31)
pair_a_e	BJ	RAnkle_PD	11.74 (10.14, 12.85)	9.39 (8.42, 10.47)	0.88 (0.74, 0.92)	-6.21 (-7.14, -4.41)
pair_a_e	BJ	RAnkle_IE	8.88 (8.23, 9.95)	7.98 (7.26, 8.54)	0.12 (-0.09, 0.38)	-6.53 (-7.65, -5.10)
pair_a_e	BJ	LHip_FE	36.46 (29.14, 38.65)	33.99 (28.65, 37.11)	0.97 (0.90, 0.99)	33.99 (28.65, 37.11)
pair_a_e	BJ	LHip_Add	4.50 (3.49, 5.87)	3.55 (2.65, 5.16)	0.56 (0.23, 0.76)	-3.06 (-4.53, -0.65)
pair_a_e	BJ	LHip_Rot	6.68 (5.76, 7.89)	5.39 (5.05, 6.70)	0.13 (-0.05, 0.57)	-1.34 (-2.75, 1.47)
pair_a_e	BJ	LKnee_FE	13.39 (10.25, 15.51)	10.95 (7.99, 12.36)	0.91 (0.88, 0.93)	1.32 (-1.50, 4.82)
pair_a_e	BJ	LAnkle_PD	9.44 (7.61, 12.48)	7.48 (6.65, 10.18)	0.92 (0.84, 0.94)	-5.49 (-7.86, -3.87)
pair_a_e	BJ	LAnkle_IE	8.20 (7.65, 11.20)	6.98 (6.55, 9.75)	-0.33 (-0.56, -0.01)	-4.52 (-5.91, 0.83)
pair_a_e	L_hop_L	RHip_FE	23.25 (18.98, 26.06)	22.59 (17.94, 24.32)	0.94 (0.91, 0.97)	22.59 (17.92, 24.32)
pair_a_e	L_hop_L	RHip_Add	7.06 (4.59, 9.21)	6.10 (4.08, 7.08)	0.94 (0.84, 0.96)	-5.30 (-6.31, -0.91)
pair_a_e	L_hop_L	RHip_Rot	6.53 (6.22, 7.16)	5.21 (4.32, 6.07)	0.69 (0.39, 0.81)	-2.00 (-4.82, -1.69)
pair_a_e	L_hop_L	RKnee_FE	11.86 (9.53, 12.34)	9.11 (8.48, 10.40)	0.94 (0.79, 0.96)	1.10 (-3.74, 6.19)
pair_a_e	L_hop_L	RAnkle_PD	10.79 (6.25, 13.28)	8.21 (4.79, 9.53)	0.70 (0.27, 0.75)	-2.22 (-3.32, -1.33)
pair_a_e	L_hop_L	RAnkle_IE	14.39 (11.01, 18.44)	11.02 (8.02, 16.19)	-0.04 (-0.49, 0.19)	8.66 (-2.20, 11.41)
pair_a_e	L_hop_L	LHip_FE	18.55 (13.65, 23.55)	17.95 (13.19, 22.74)	0.98 (0.93, 0.98)	17.95 (12.81, 22.74)
pair_a_e	L_hop_L	LHip_Add	4.79 (4.04, 6.46)	3.98 (3.30, 5.80)	0.97 (0.95, 0.98)	-3.48 (-5.44, -2.59)
pair_a_e	L_hop_L	LHip_Rot	10.17 (7.68, 11.07)	8.42 (6.49, 8.78)	0.59 (0.37, 0.79)	-0.69 (-4.69, 6.34)
pair_a_e	L_hop_L	LKnee_FE	9.45 (8.45, 11.63)	8.47 (7.19, 9.23)	0.97 (0.95, 0.98)	-3.74 (-6.65, -3.21)
pair_a_e	L_hop_L	LAnkle_PD	8.82 (6.30, 14.10)	7.97 (5.15, 13.05)	0.89 (0.83, 0.91)	-5.32 (-11.81, -1.27)
pair_a_e	L_hop_L	LAnkle_IE	13.32 (9.64, 14.28)	10.95 (8.14, 11.76)	0.03 (-0.13, 0.24)	6.93 (4.24, 7.67)
pair_a_e	L_hop_R	RHip_FE	21.86 (19.32, 26.02)	21.51 (18.64, 25.55)	0.93 (0.91, 0.96)	21.51 (18.62, 25.55)
pair_a_e	L_hop_R	RHip_Add	8.05 (5.68, 11.54)	6.83 (4.39, 9.70)	0.95 (0.85, 0.97)	-6.29 (-8.39, -2.87)
pair_a_e	L_hop_R	RHip_Rot	7.97 (6.74, 9.35)	6.91 (5.56, 8.09)	0.51 (0.42, 0.79)	-1.31 (-5.05, 1.54)
pair_a_e	L_hop_R	RKnee_FE	9.93 (8.20, 14.00)	8.98 (6.84, 11.06)	0.97 (0.95, 0.98)	3.16 (-1.69, 6.59)
pair_a_e	L_hop_R	RAnkle_PD	10.21 (9.02, 11.71)	7.85 (6.94, 10.02)	0.87 (0.72, 0.89)	-3.36 (-5.78, 0.86)
pair_a_e	L_hop_R	RAnkle_IE	10.57 (7.58, 11.90)	9.30 (6.58, 11.07)	-0.16 (-0.49, 0.02)	-0.56 (-6.55, 4.09)
pair_a_e	L_hop_R	LHip_FE	20.29 (18.23, 23.46)	19.80 (16.90, 22.39)	0.94 (0.91, 0.96)	19.80 (16.90, 22.39)
pair_a_e	L_hop_R	LHip_Add	5.67 (3.94, 7.25)	4.79 (3.31, 5.84)	0.93 (0.89, 0.96)	1.47 (-0.95, 3.27)
pair_a_e	L_hop_R	LHip_Rot	8.56 (6.13, 9.72)	6.52 (5.11, 8.04)	0.71 (0.22, 0.89)	-0.36 (-3.59, 1.46)
pair_a_e	L_hop_R	LKnee_FE	8.96 (7.61, 11.20)	7.57 (6.13, 9.79)	0.97 (0.93, 0.98)	3.85 (0.78, 6.77)
pair_a_e	L_hop_R	LAnkle_PD	13.96 (8.78, 16.44)	10.39 (6.94, 14.11)	0.61 (0.59, 0.79)	-3.02 (-6.95, 4.13)
pair_a_e	L_hop_R	LAnkle_IE	14.13 (10.93, 14.89)	11.77 (10.24, 13.57)	-0.48 (-0.57, -0.11)	-3.48 (-8.34, 4.20)
pair_a_e	Squat	RHip_FE	26.96 (24.30, 27.91)	25.96 (23.65, 27.27)	0.99 (0.99, 1.00)	25.96 (23.65, 27.27)
pair_a_e	Squat	RHip_Add	3.48 (3.09, 4.75)	3.31 (2.55, 4.25)	0.88 (0.56, 0.94)	-2.92 (-4.19, -1.83)
pair_a_e	Squat	RHip_Rot	5.43 (4.38, 6.65)	4.19 (3.47, 5.39)	0.74 (0.30, 0.81)	-3.65 (-4.96, -2.28)
pair_a_e	Squat	RKnee_FE	7.95 (6.75, 8.66)	7.04 (5.99, 7.72)	1.00 (0.99, 1.00)	-0.81 (-1.83, 0.55)
pair_a_e	Squat	RAnkle_PD	6.06 (4.77, 7.48)	5.31 (4.16, 6.63)	0.92 (0.86, 0.96)	-2.98 (-4.79, -0.40)
pair_a_e	Squat	RAnkle_IE	5.85 (4.39, 8.38)	4.78 (3.51, 7.31)	0.19 (-0.42, 0.42)	-2.64 (-6.13, 0.17)
pair_a_e	Squat	LHip_FE	26.20 (23.48, 28.61)	25.92 (22.94, 27.47)	0.99 (0.99, 1.00)	25.92 (22.94, 27.47)
pair_a_e	Squat	LHip_Add	5.04 (3.88, 5.67)	4.22 (3.36, 4.60)	0.19 (-0.64, 0.55)	3.71 (2.27, 4.15)
pair_a_e	Squat	LHip_Rot	4.18 (3.66, 5.29)	3.76 (2.90, 4.32)	0.48 (0.20, 0.59)	-2.06 (-2.98, 0.37)
pair_a_e	Squat	LKnee_FE	8.60 (7.49, 9.77)	7.63 (6.67, 9.05)	1.00 (0.99, 1.00)	-0.85 (-1.53, 0.88)
pair_a_e	Squat	LAnkle_PD	6.64 (5.40, 7.47)	5.42 (4.74, 6.49)	0.88 (0.82, 0.95)	0.45 (-2.97, 3.17)
pair_a_e	Squat	LAnkle_IE	5.66 (5.36, 9.19)	4.88 (4.53, 7.52)	0.25 (-0.11, 0.46)	1.50 (-1.93, 3.98)
pair_a_e	CMJ	RHip_FE	24.90 (22.96, 27.74)	23.34 (20.64, 25.87)	0.96 (0.93, 0.98)	23.34 (20.41, 25.41)
pair_a_e	CMJ	RHip_Add	4.74 (4.13, 5.85)	4.18 (3.79, 5.01)	0.67 (0.51, 0.78)	-4.18 (-5.01, -3.57)
pair_a_e	CMJ	RHip_Rot	8.51 (7.02, 10.15)	6.74 (5.42, 8.25)	0.62 (0.06, 0.83)	-4.74 (-6.10, -3.07)
pair_a_e	CMJ	RKnee_FE	11.50 (9.38, 14.26)	9.27 (7.56, 11.76)	0.96 (0.92, 0.97)	-0.18 (-2.03, 1.62)
pair_a_e	CMJ	RAnkle_PD	12.07 (10.83, 15.56)	10.49 (8.20, 12.45)	0.91 (0.87, 0.94)	-1.40 (-4.94, 1.26)
pair_a_e	CMJ	RAnkle_IE	9.01 (7.72, 10.05)	8.22 (6.18, 9.00)	-0.06 (-0.37, 0.11)	-5.81 (-8.47, -3.25)
pair_a_e	CMJ	LHip_FE	25.06 (22.64, 27.33)	24.05 (21.41, 26.36)	0.96 (0.93, 0.98)	23.96 (20.59, 26.36)
pair_a_e	CMJ	LHip_Add	3.33 (2.77, 4.70)	2.85 (2.31, 3.75)	0.37 (0.14, 0.62)	2.29 (0.82, 3.19)
pair_a_e	CMJ	LHip_Rot	8.20 (6.34, 10.31)	6.66 (5.04, 8.77)	0.63 (0.23, 0.73)	-2.63 (-5.06, -0.67)
pair_a_e	CMJ	LKnee_FE	12.96 (9.30, 15.04)	10.58 (8.10, 11.90)	0.96 (0.92, 0.97)	0.88 (-1.12, 3.73)
pair_a_e	CMJ	LAnkle_PD	14.33 (11.42, 16.22)	11.43 (9.81, 13.27)	0.91 (0.85, 0.94)	2.57 (-0.24, 6.21)
pair_a_e	CMJ	LAnkle_IE	7.91 (6.70, 8.58)	6.79 (5.49, 7.73)	-0.08 (-0.54, 0.23)	-3.60 (-5.78, -0.97)
pair_a_e	YB_R	RHip_FE	20.74 (16.48, 25.18)	20.08 (14.55, 23.71)	0.91 (0.85, 0.97)	19.48 (13.85, 23.38)
pair_a_e	YB_R	RHip_Add	9.53 (8.11, 11.42)	8.42 (6.99, 9.75)	0.57 (0.35, 0.66)	-6.67 (-8.73, -4.90)
pair_a_e	YB_R	RHip_Rot	7.97 (6.47, 11.48)	6.66 (5.23, 9.81)	0.65 (0.61, 0.84)	-5.48 (-9.37, -2.40)
pair_a_e	YB_R	RKnee_FE	9.59 (8.02, 12.95)	7.50 (6.09, 9.37)	0.87 (0.78, 0.94)	2.82 (1.51, 4.30)
pair_a_e	YB_R	RAnkle_PD	13.07 (11.08, 15.55)	12.17 (9.53, 13.62)	0.67 (0.51, 0.83)	-11.35 (-12.70, -8.84)
pair_a_e	YB_R	RAnkle_IE	14.72 (13.84, 18.05)	12.63 (11.14, 15.38)	-0.49 (-0.67, -0.35)	-9.89 (-13.98, -7.98)
pair_a_e	YB_R	LHip_FE	24.99 (20.48, 30.12)	24.36 (19.24, 29.24)	0.88 (0.81, 0.93)	24.21 (19.24, 29.24)
pair_a_e	YB_R	LHip_Add	7.29 (6.53, 7.69)	5.53 (5.34, 6.03)	0.80 (0.68, 0.85)	1.96 (0.60, 4.10)
pair_a_e	YB_R	LHip_Rot	8.73 (7.40, 11.42)	6.97 (6.19, 8.40)	0.64 (0.51, 0.78)	-0.44 (-4.14, 3.50)
pair_a_e	YB_R	LKnee_FE	13.85 (11.13, 14.86)	10.28 (9.68, 12.24)	0.85 (0.76, 0.94)	8.68 (7.20, 9.40)
pair_a_e	YB_R	LAnkle_PD	9.81 (9.27, 12.03)	7.47 (7.02, 9.60)	0.74 (0.67, 0.77)	-0.85 (-5.68, 1.21)
pair_a_e	YB_R	LAnkle_IE	9.97 (8.39, 12.97)	8.49 (7.22, 11.16)	0.07 (-0.11, 0.20)	-0.60 (-7.48, 1.71)
pair_a_e	YB_L	RHip_FE	23.51 (22.35, 25.36)	22.49 (20.71, 24.93)	0.90 (0.75, 0.91)	22.49 (20.56, 24.93)
pair_a_e	YB_L	RHip_Add	7.95 (7.01, 12.91)	6.86 (6.07, 11.30)	0.64 (0.33, 0.80)	-3.36 (-8.91, -0.22)
pair_a_e	YB_L	RHip_Rot	10.65 (8.50, 14.39)	9.31 (7.09, 11.57)	0.79 (0.75, 0.84)	-2.73 (-8.02, 4.80)
pair_a_e	YB_L	RKnee_FE	13.83 (11.27, 16.40)	12.05 (9.61, 13.24)	0.87 (0.74, 0.94)	9.00 (8.20, 9.58)
pair_a_e	YB_L	RAnkle_PD	9.67 (8.22, 12.90)	7.95 (6.33, 9.70)	0.69 (0.52, 0.85)	2.51 (0.25, 4.85)
pair_a_e	YB_L	RAnkle_IE	10.81 (9.91, 12.15)	9.45 (8.18, 10.63)	0.04 (-0.02, 0.23)	-7.17 (-9.86, -3.83)
pair_a_e	YB_L	LHip_FE	23.38 (18.12, 25.16)	20.08 (16.73, 23.10)	0.97 (0.75, 0.98)	19.65 (16.73, 22.07)
pair_a_e	YB_L	LHip_Add	7.48 (6.01, 9.51)	6.35 (5.27, 8.12)	0.57 (0.44, 0.80)	-1.09 (-2.89, 4.02)
pair_a_e	YB_L	LHip_Rot	8.01 (7.49, 8.62)	6.76 (5.92, 7.66)	0.67 (0.47, 0.81)	-1.69 (-3.73, 2.35)
pair_a_e	YB_L	LKnee_FE	9.66 (7.57, 13.98)	7.53 (5.91, 9.00)	0.87 (0.78, 0.95)	4.04 (0.74, 5.85)
pair_a_e	YB_L	LAnkle_PD	12.97 (12.45, 13.58)	11.15 (10.97, 12.34)	0.79 (0.60, 0.84)	-10.97 (-11.90, -9.09)
pair_a_e	YB_L	LAnkle_IE	10.70 (9.26, 12.99)	9.15 (7.63, 11.58)	-0.08 (-0.33, 0.32)	-7.92 (-9.82, -3.80)
pair_a_f	BJ	RHip_FE	39.17 (30.66, 42.31)	37.28 (29.92, 41.25)	0.95 (0.91, 0.97)	37.28 (29.92, 40.22)
pair_a_f	BJ	RHip_Add	6.71 (5.61, 9.87)	5.50 (4.41, 8.21)	0.35 (-0.08, 0.55)	-2.93 (-6.08, -0.97)
pair_a_f	BJ	RHip_Rot	7.80 (6.07, 9.18)	6.34 (5.09, 7.27)	0.34 (0.08, 0.66)	3.04 (0.71, 4.68)
pair_a_f	BJ	RKnee_FE	12.94 (10.86, 17.03)	10.69 (9.25, 12.45)	0.90 (0.88, 0.93)	0.72 (-1.39, 4.46)
pair_a_f	BJ	RAnkle_PD	17.07 (13.99, 20.12)	14.29 (11.73, 17.16)	0.78 (0.54, 0.88)	-10.75 (-14.22, -7.10)
pair_a_f	BJ	RAnkle_IE	10.44 (8.88, 12.27)	9.33 (7.69, 11.33)	0.11 (-0.07, 0.29)	-8.70 (-11.04, -5.86)
pair_a_f	BJ	LHip_FE	35.44 (28.19, 38.32)	32.78 (26.37, 37.05)	0.96 (0.91, 0.98)	32.78 (26.29, 37.05)
pair_a_f	BJ	LHip_Add	6.64 (5.36, 8.35)	5.56 (4.09, 6.84)	0.48 (0.11, 0.62)	-2.77 (-5.17, -1.11)
pair_a_f	BJ	LHip_Rot	12.68 (10.95, 13.43)	10.35 (8.99, 12.08)	0.18 (-0.33, 0.45)	-8.49 (-10.76, -4.90)
pair_a_f	BJ	LKnee_FE	12.68 (10.09, 16.36)	10.93 (8.41, 12.89)	0.93 (0.88, 0.94)	-0.32 (-2.14, 3.67)
pair_a_f	BJ	LAnkle_PD	11.41 (8.41, 14.28)	9.15 (7.27, 10.51)	0.86 (0.69, 0.89)	-3.98 (-7.06, -0.45)
pair_a_f	BJ	LAnkle_IE	13.36 (11.51, 15.07)	11.76 (9.74, 13.70)	-0.19 (-0.37, 0.08)	5.22 (-2.17, 7.75)
pair_a_f	L_hop_L	RHip_FE	37.70 (36.05, 40.98)	36.32 (34.60, 39.35)	0.92 (0.89, 0.92)	36.32 (34.60, 39.35)
pair_a_f	L_hop_L	RHip_Add	7.79 (5.42, 9.06)	6.49 (4.85, 7.75)	0.88 (0.76, 0.93)	-2.03 (-3.10, -0.75)
pair_a_f	L_hop_L	RHip_Rot	13.72 (9.40, 16.95)	11.09 (7.45, 13.36)	0.72 (0.61, 0.88)	5.48 (0.14, 9.99)
pair_a_f	L_hop_L	RKnee_FE	17.47 (12.84, 20.37)	13.90 (11.52, 16.65)	0.89 (0.74, 0.90)	7.28 (-4.99, 10.78)
pair_a_f	L_hop_L	RAnkle_PD	16.64 (12.07, 20.67)	14.29 (8.98, 17.74)	0.44 (0.12, 0.64)	-5.19 (-9.48, -1.17)
pair_a_f	L_hop_L	RAnkle_IE	13.11 (9.66, 17.19)	11.84 (7.47, 15.98)	0.05 (-0.12, 0.49)	-6.44 (-15.98, 0.08)
pair_a_f	L_hop_L	LHip_FE	27.88 (21.73, 34.54)	27.29 (21.42, 33.80)	0.95 (0.90, 0.97)	27.29 (21.42, 33.80)
pair_a_f	L_hop_L	LHip_Add	9.76 (6.49, 12.69)	8.03 (5.10, 11.31)	0.89 (0.78, 0.96)	5.33 (1.01, 7.05)
pair_a_f	L_hop_L	LHip_Rot	7.40 (6.67, 10.49)	5.87 (4.92, 9.29)	0.55 (0.46, 0.61)	-1.89 (-5.37, 0.32)
pair_a_f	L_hop_L	LKnee_FE	9.68 (6.38, 14.99)	7.49 (4.59, 12.81)	0.96 (0.94, 0.98)	5.55 (0.55, 8.91)
pair_a_f	L_hop_L	LAnkle_PD	13.30 (8.35, 15.83)	9.94 (7.00, 13.73)	0.64 (0.47, 0.91)	0.88 (-7.46, 4.37)
pair_a_f	L_hop_L	LAnkle_IE	12.21 (10.99, 14.49)	9.62 (9.41, 13.39)	0.30 (-0.68, 0.44)	-0.87 (-5.31, 1.49)
pair_a_f	L_hop_R	RHip_FE	29.39 (23.81, 36.08)	27.63 (22.32, 33.47)	0.87 (0.72, 0.94)	27.63 (22.12, 33.46)
pair_a_f	L_hop_R	RHip_Add	9.46 (8.41, 12.54)	7.81 (6.41, 9.85)	0.90 (0.72, 0.96)	0.15 (-5.05, 2.71)
pair_a_f	L_hop_R	RHip_Rot	14.84 (10.58, 21.78)	11.19 (7.91, 18.29)	0.36 (0.19, 0.66)	7.44 (1.70, 9.67)
pair_a_f	L_hop_R	RKnee_FE	17.69 (10.46, 21.10)	14.88 (8.27, 17.26)	0.93 (0.85, 0.96)	4.45 (-1.37, 13.17)
pair_a_f	L_hop_R	RAnkle_PD	20.41 (18.51, 25.12)	16.55 (13.69, 21.27)	0.58 (0.52, 0.73)	-11.27 (-14.55, -7.70)
pair_a_f	L_hop_R	RAnkle_IE	9.41 (8.69, 12.54)	8.70 (6.83, 11.75)	0.07 (-0.05, 0.31)	-4.61 (-8.35, -0.84)
pair_a_f	L_hop_R	LHip_FE	22.48 (19.16, 30.29)	21.50 (18.48, 28.79)	0.92 (0.82, 0.95)	21.50 (18.34, 28.79)
pair_a_f	L_hop_R	LHip_Add	9.55 (6.75, 12.21)	8.02 (5.26, 11.09)	0.85 (0.58, 0.93)	0.10 (-3.00, 3.57)
pair_a_f	L_hop_R	LHip_Rot	15.93 (13.73, 18.79)	12.29 (10.93, 14.82)	0.59 (0.38, 0.80)	-10.70 (-12.51, -6.52)
pair_a_f	L_hop_R	LKnee_FE	11.33 (7.55, 16.22)	10.13 (6.25, 13.84)	0.97 (0.90, 0.98)	8.09 (3.80, 12.45)
pair_a_f	L_hop_R	LAnkle_PD	14.86 (13.16, 16.56)	11.61 (10.20, 13.63)	0.62 (0.51, 0.71)	2.78 (-5.19, 3.51)
pair_a_f	L_hop_R	LAnkle_IE	16.05 (13.20, 19.59)	14.10 (12.04, 17.56)	-0.46 (-0.64, -0.34)	1.34 (-5.41, 6.27)
pair_a_f	Squat	RHip_FE	27.83 (24.23, 29.69)	27.46 (23.44, 28.94)	0.99 (0.99, 0.99)	27.46 (23.44, 28.94)
pair_a_f	Squat	RHip_Add	8.00 (6.29, 9.12)	6.50 (5.62, 7.86)	0.05 (-0.71, 0.40)	-3.89 (-5.46, -3.45)
pair_a_f	Squat	RHip_Rot	8.36 (7.09, 11.76)	6.88 (5.38, 8.99)	0.39 (-0.48, 0.64)	-4.39 (-6.14, -2.83)
pair_a_f	Squat	RKnee_FE	8.27 (7.54, 9.94)	7.25 (6.30, 8.27)	0.99 (0.99, 0.99)	-3.13 (-5.07, -2.08)
pair_a_f	Squat	RAnkle_PD	16.91 (12.45, 20.51)	15.26 (11.34, 18.56)	0.88 (0.83, 0.93)	-12.03 (-18.54, -9.36)
pair_a_f	Squat	RAnkle_IE	10.03 (8.15, 11.01)	8.94 (7.07, 9.88)	-0.39 (-0.67, 0.19)	-4.19 (-5.48, -1.19)
pair_a_f	Squat	LHip_FE	25.57 (23.24, 28.72)	24.90 (22.21, 27.49)	0.99 (0.99, 0.99)	24.90 (22.21, 27.49)
pair_a_f	Squat	LHip_Add	6.83 (6.52, 8.37)	5.71 (5.22, 6.83)	0.94 (0.92, 0.96)	-3.78 (-4.85, -2.64)
pair_a_f	Squat	LHip_Rot	11.86 (8.18, 14.22)	10.75 (7.37, 12.00)	0.76 (0.63, 0.87)	-10.56 (-11.99, -6.21)
pair_a_f	Squat	LKnee_FE	5.46 (4.39, 6.27)	4.41 (3.65, 5.14)	0.99 (0.99, 1.00)	1.19 (0.23, 2.37)
pair_a_f	Squat	LAnkle_PD	5.49 (4.34, 7.45)	4.45 (3.90, 6.31)	0.94 (0.90, 0.97)	2.07 (-0.09, 3.85)
pair_a_f	Squat	LAnkle_IE	12.12 (8.60, 17.74)	10.39 (7.36, 16.05)	0.11 (-0.17, 0.32)	9.54 (4.91, 16.05)
pair_a_f	CMJ	RHip_FE	26.66 (24.60, 31.01)	25.45 (23.47, 30.06)	0.95 (0.93, 0.97)	24.44 (22.81, 28.15)
pair_a_f	CMJ	RHip_Add	8.41 (7.18, 9.78)	7.72 (6.43, 8.94)	0.40 (0.09, 0.61)	-6.89 (-8.51, -5.42)
pair_a_f	CMJ	RHip_Rot	9.27 (7.51, 10.71)	8.11 (6.06, 9.57)	0.37 (0.04, 0.76)	-1.46 (-4.61, 1.92)
pair_a_f	CMJ	RKnee_FE	12.27 (10.22, 15.02)	9.94 (7.88, 11.93)	0.95 (0.93, 0.97)	-4.04 (-4.73, -1.70)
pair_a_f	CMJ	RAnkle_PD	17.69 (15.38, 20.01)	14.88 (12.16, 17.37)	0.84 (0.78, 0.89)	-8.87 (-11.82, -5.19)
pair_a_f	CMJ	RAnkle_IE	10.48 (8.85, 11.40)	9.70 (8.21, 10.41)	0.10 (-0.20, 0.41)	-6.83 (-10.17, -5.42)
pair_a_f	CMJ	LHip_FE	24.35 (21.45, 26.59)	22.92 (19.65, 25.17)	0.95 (0.93, 0.98)	22.18 (18.81, 25.17)
pair_a_f	CMJ	LHip_Add	5.71 (5.42, 6.66)	4.93 (4.50, 5.80)	0.60 (0.30, 0.77)	-1.39 (-2.62, -0.56)
pair_a_f	CMJ	LHip_Rot	9.33 (8.29, 12.61)	8.45 (7.24, 11.36)	0.31 (-0.11, 0.66)	-8.45 (-11.36, -3.81)
pair_a_f	CMJ	LKnee_FE	11.40 (8.95, 13.94)	8.97 (6.69, 10.29)	0.96 (0.94, 0.97)	0.82 (-0.77, 3.17)
pair_a_f	CMJ	LAnkle_PD	13.52 (10.98, 15.79)	10.62 (8.78, 12.50)	0.92 (0.86, 0.95)	5.18 (2.68, 7.20)
pair_a_f	CMJ	LAnkle_IE	13.67 (12.18, 16.21)	12.08 (10.78, 13.65)	0.36 (0.27, 0.48)	6.41 (3.80, 10.56)
pair_a_f	YB_R	RHip_FE	21.68 (16.54, 22.59)	19.25 (13.54, 21.21)	0.87 (0.80, 0.92)	18.49 (12.94, 20.95)
pair_a_f	YB_R	RHip_Add	13.39 (9.49, 15.08)	11.71 (8.40, 13.78)	0.54 (0.39, 0.65)	-9.22 (-12.88, -6.12)
pair_a_f	YB_R	RHip_Rot	19.13 (14.61, 24.20)	15.16 (11.89, 19.88)	0.59 (0.50, 0.76)	-12.09 (-19.32, -9.17)
pair_a_f	YB_R	RKnee_FE	11.50 (10.74, 16.29)	8.35 (7.67, 11.63)	0.82 (0.69, 0.89)	1.71 (0.94, 4.58)
pair_a_f	YB_R	RAnkle_PD	23.02 (21.58, 27.03)	20.59 (18.69, 23.91)	0.66 (0.56, 0.77)	-19.73 (-22.84, -17.23)
pair_a_f	YB_R	RAnkle_IE	21.07 (18.01, 21.69)	19.48 (16.91, 20.45)	-0.07 (-0.24, 0.01)	-18.76 (-20.42, -15.38)
pair_a_f	YB_R	LHip_FE	20.88 (17.72, 23.77)	19.26 (16.59, 22.90)	0.91 (0.83, 0.93)	19.25 (16.58, 22.90)
pair_a_f	YB_R	LHip_Add	9.50 (7.79, 10.74)	7.10 (5.87, 8.06)	0.59 (0.34, 0.71)	2.49 (-0.51, 6.45)
pair_a_f	YB_R	LHip_Rot	14.71 (10.31, 19.45)	11.75 (7.09, 16.96)	0.36 (0.28, 0.47)	-9.54 (-15.49, -6.37)
pair_a_f	YB_R	LKnee_FE	12.15 (8.89, 15.55)	9.05 (7.09, 11.01)	0.87 (0.74, 0.94)	4.86 (4.00, 5.53)
pair_a_f	YB_R	LAnkle_PD	15.02 (13.14, 18.54)	11.98 (10.72, 13.37)	0.57 (0.39, 0.64)	-1.74 (-4.39, 5.00)
pair_a_f	YB_R	LAnkle_IE	15.17 (13.56, 16.89)	13.61 (12.09, 14.64)	0.13 (-0.01, 0.30)	4.73 (-2.15, 10.23)
pair_a_f	YB_L	RHip_FE	28.97 (24.22, 32.76)	28.14 (22.10, 31.97)	0.86 (0.84, 0.92)	28.14 (21.96, 31.97)
pair_a_f	YB_L	RHip_Add	13.24 (11.70, 14.81)	11.37 (10.32, 12.26)	0.73 (0.47, 0.85)	-5.52 (-8.28, -4.38)
pair_a_f	YB_L	RHip_Rot	14.69 (9.85, 15.46)	11.14 (8.44, 12.27)	0.55 (0.42, 0.60)	3.58 (-5.30, 8.71)
pair_a_f	YB_L	RKnee_FE	16.67 (15.10, 20.33)	14.10 (11.67, 16.15)	0.82 (0.74, 0.89)	11.41 (10.29, 14.28)
pair_a_f	YB_L	RAnkle_PD	15.82 (14.72, 17.44)	12.74 (11.26, 13.62)	0.58 (0.45, 0.72)	0.71 (-1.70, 4.83)
pair_a_f	YB_L	RAnkle_IE	12.35 (10.41, 13.09)	10.19 (8.90, 11.66)	0.02 (-0.04, 0.18)	-3.25 (-4.87, 2.58)
pair_a_f	YB_L	LHip_FE	21.00 (15.60, 24.26)	18.58 (13.23, 22.97)	0.94 (0.88, 0.97)	18.10 (11.87, 21.92)
pair_a_f	YB_L	LHip_Add	9.22 (7.86, 11.11)	7.67 (6.64, 8.76)	0.26 (-0.07, 0.44)	1.19 (0.26, 3.58)
pair_a_f	YB_L	LHip_Rot	9.25 (7.36, 10.31)	7.63 (6.07, 9.04)	0.41 (0.28, 0.63)	-5.77 (-8.49, -4.46)
pair_a_f	YB_L	LKnee_FE	14.29 (11.34, 18.83)	11.31 (10.02, 13.40)	0.77 (0.70, 0.82)	-5.17 (-6.56, -2.68)
pair_a_f	YB_L	LAnkle_PD	30.35 (27.99, 36.04)	27.86 (23.92, 31.28)	0.45 (0.31, 0.55)	-27.11 (-31.18, -22.14)
pair_a_f	YB_L	LAnkle_IE	15.66 (11.28, 19.26)	13.53 (9.44, 17.49)	-0.15 (-0.35, 0.09)	8.43 (5.26, 15.52)
pair_a_g	BJ	RHip_FE	32.85 (25.03, 39.87)	28.88 (24.28, 36.24)	0.97 (0.87, 0.98)	28.88 (24.28, 36.11)
pair_a_g	BJ	RHip_Add	8.28 (6.08, 10.35)	6.47 (5.04, 8.93)	0.57 (0.22, 0.86)	6.11 (4.39, 8.42)
pair_a_g	BJ	RHip_Rot	11.25 (8.99, 12.50)	9.74 (6.55, 11.77)	0.36 (-0.07, 0.60)	8.99 (6.11, 11.77)
pair_a_g	BJ	RKnee_FE	12.36 (9.34, 15.02)	9.35 (7.76, 12.61)	0.93 (0.88, 0.95)	-1.11 (-3.48, 3.30)
pair_a_g	BJ	RAnkle_PD	10.39 (8.31, 13.48)	7.41 (6.67, 10.39)	0.90 (0.79, 0.94)	-3.45 (-5.10, 0.10)
pair_a_g	BJ	RAnkle_IE	10.38 (7.68, 11.92)	9.01 (6.49, 10.58)	-0.14 (-0.37, 0.32)	-3.89 (-8.89, -0.82)
pair_a_g	BJ	LHip_FE	31.04 (24.82, 36.57)	26.28 (21.91, 33.44)	0.96 (0.87, 0.98)	25.41 (19.11, 33.20)
pair_a_g	BJ	LHip_Add	12.03 (10.43, 14.85)	11.26 (8.85, 13.38)	0.41 (0.19, 0.65)	-11.26 (-13.34, -7.36)
pair_a_g	BJ	LHip_Rot	18.51 (14.81, 21.28)	13.48 (12.48, 17.96)	-0.05 (-0.44, 0.34)	-12.75 (-15.06, -10.69)
pair_a_g	BJ	LKnee_FE	9.58 (4.67, 12.63)	7.42 (3.67, 9.83)	0.95 (0.90, 0.99)	-0.41 (-1.89, 1.87)
pair_a_g	BJ	LAnkle_PD	11.15 (7.96, 13.96)	8.74 (6.03, 10.43)	0.90 (0.82, 0.92)	0.47 (-2.51, 3.16)
pair_a_g	BJ	LAnkle_IE	10.23 (9.67, 10.87)	9.08 (8.17, 9.69)	-0.22 (-0.40, 0.06)	-1.68 (-3.35, 1.63)
pair_a_g	L_hop_L	RHip_FE	28.43 (24.43, 34.04)	27.11 (22.73, 32.07)	0.90 (0.88, 0.94)	27.11 (22.73, 32.07)
pair_a_g	L_hop_L	RHip_Add	5.65 (3.58, 7.71)	4.30 (2.80, 5.79)	0.95 (0.81, 0.97)	-0.00 (-1.33, 2.58)
pair_a_g	L_hop_L	RHip_Rot	10.33 (9.18, 10.74)	8.29 (7.28, 9.59)	0.67 (0.53, 0.84)	7.69 (3.68, 8.31)
pair_a_g	L_hop_L	RKnee_FE	18.63 (15.38, 20.35)	14.83 (13.16, 17.11)	0.80 (0.69, 0.90)	-8.11 (-8.85, -1.19)
pair_a_g	L_hop_L	RAnkle_PD	15.35 (12.15, 19.68)	12.82 (10.09, 15.71)	0.10 (-0.15, 0.53)	-5.44 (-10.68, -0.15)
pair_a_g	L_hop_L	RAnkle_IE	16.96 (15.00, 19.41)	15.24 (13.00, 16.42)	-0.69 (-0.75, -0.43)	4.53 (-6.66, 11.28)
pair_a_g	L_hop_L	LHip_FE	18.48 (15.13, 21.55)	17.75 (14.25, 20.08)	0.98 (0.89, 0.99)	17.75 (14.25, 20.08)
pair_a_g	L_hop_L	LHip_Add	6.86 (6.44, 7.86)	6.05 (5.25, 7.31)	0.96 (0.93, 0.98)	-5.47 (-7.31, -4.28)
pair_a_g	L_hop_L	LHip_Rot	9.92 (9.09, 12.46)	7.12 (6.73, 9.53)	0.46 (0.11, 0.73)	-6.33 (-8.40, -2.28)
pair_a_g	L_hop_L	LKnee_FE	10.66 (7.66, 13.86)	8.17 (6.62, 11.05)	0.98 (0.95, 0.99)	-6.19 (-9.40, -2.85)
pair_a_g	L_hop_L	LAnkle_PD	8.85 (6.47, 12.16)	7.06 (5.14, 10.75)	0.91 (0.74, 0.93)	-3.36 (-8.22, 0.52)
pair_a_g	L_hop_L	LAnkle_IE	10.24 (8.28, 12.49)	8.19 (6.97, 9.57)	0.36 (0.21, 0.38)	1.16 (-0.54, 3.90)
pair_a_g	L_hop_R	RHip_FE	21.46 (17.15, 28.81)	19.10 (14.94, 26.69)	0.85 (0.76, 0.92)	18.89 (14.06, 26.69)
pair_a_g	L_hop_R	RHip_Add	9.17 (6.23, 9.65)	7.26 (4.88, 8.10)	0.91 (0.87, 0.97)	-1.53 (-3.70, 1.28)
pair_a_g	L_hop_R	RHip_Rot	12.46 (10.54, 14.09)	10.45 (8.86, 12.74)	0.61 (0.55, 0.71)	4.60 (0.83, 7.86)
pair_a_g	L_hop_R	RKnee_FE	12.33 (10.35, 15.51)	10.66 (8.35, 13.34)	0.97 (0.94, 0.97)	-7.53 (-12.25, -2.38)
pair_a_g	L_hop_R	RAnkle_PD	10.18 (7.62, 12.68)	7.84 (5.96, 10.70)	0.87 (0.83, 0.91)	-5.77 (-10.60, -1.62)
pair_a_g	L_hop_R	RAnkle_IE	14.40 (10.46, 17.38)	12.60 (8.30, 14.24)	-0.38 (-0.50, 0.18)	1.40 (-1.95, 11.53)
pair_a_g	L_hop_R	LHip_FE	14.14 (9.92, 16.46)	12.27 (7.97, 14.74)	0.93 (0.89, 0.96)	11.65 (4.64, 13.81)
pair_a_g	L_hop_R	LHip_Add	9.38 (7.67, 11.96)	8.51 (6.62, 11.19)	0.91 (0.87, 0.96)	-8.42 (-10.06, -4.94)
pair_a_g	L_hop_R	LHip_Rot	18.66 (13.59, 25.11)	16.84 (12.22, 23.21)	0.41 (0.09, 0.63)	-16.03 (-19.43, -10.43)
pair_a_g	L_hop_R	LKnee_FE	9.03 (7.69, 14.35)	7.64 (6.18, 10.60)	0.96 (0.92, 0.98)	-2.58 (-7.24, -0.18)
pair_a_g	L_hop_R	LAnkle_PD	11.09 (10.14, 11.78)	9.02 (7.24, 9.86)	0.75 (0.62, 0.87)	-2.62 (-7.73, 0.42)
pair_a_g	L_hop_R	LAnkle_IE	15.51 (13.02, 16.46)	13.24 (10.70, 14.96)	-0.45 (-0.64, -0.34)	2.94 (-5.77, 10.64)
pair_a_g	Squat	RHip_FE	28.44 (26.26, 31.11)	27.84 (25.51, 30.92)	0.99 (0.99, 1.00)	27.84 (25.51, 30.92)
pair_a_g	Squat	RHip_Add	6.78 (6.05, 8.31)	5.44 (4.96, 7.09)	-0.67 (-0.81, 0.01)	3.66 (2.95, 4.44)
pair_a_g	Squat	RHip_Rot	5.91 (4.89, 7.23)	5.08 (4.21, 6.42)	0.26 (-0.27, 0.59)	1.82 (-0.08, 3.72)
pair_a_g	Squat	RKnee_FE	10.11 (9.06, 11.62)	9.08 (8.15, 9.76)	0.99 (0.99, 1.00)	-2.87 (-4.55, -1.74)
pair_a_g	Squat	RAnkle_PD	6.69 (6.02, 9.83)	5.82 (5.36, 8.72)	0.95 (0.92, 0.97)	-5.71 (-8.57, -5.08)
pair_a_g	Squat	RAnkle_IE	10.87 (8.85, 12.70)	10.18 (7.30, 11.20)	-0.63 (-0.69, -0.39)	1.75 (0.21, 4.85)
pair_a_g	Squat	LHip_FE	25.69 (23.99, 29.07)	24.58 (22.85, 27.54)	0.99 (0.99, 1.00)	24.58 (22.85, 27.54)
pair_a_g	Squat	LHip_Add	7.46 (5.65, 8.76)	6.12 (5.14, 7.12)	0.94 (0.91, 0.95)	-6.12 (-6.83, -4.82)
pair_a_g	Squat	LHip_Rot	10.87 (8.39, 12.40)	8.85 (7.52, 10.50)	0.67 (0.50, 0.80)	-8.18 (-10.22, -5.64)
pair_a_g	Squat	LKnee_FE	5.72 (4.55, 6.66)	4.79 (3.82, 5.55)	1.00 (0.99, 1.00)	1.17 (-1.11, 1.96)
pair_a_g	Squat	LAnkle_PD	3.44 (2.63, 4.46)	2.94 (2.20, 3.80)	0.97 (0.93, 0.98)	0.66 (-0.51, 2.63)
pair_a_g	Squat	LAnkle_IE	6.67 (5.07, 8.74)	5.86 (4.17, 7.80)	0.10 (-0.07, 0.33)	-0.63 (-3.69, 4.46)
pair_a_g	CMJ	RHip_FE	27.98 (24.77, 31.34)	26.49 (22.59, 29.64)	0.95 (0.93, 0.98)	26.41 (22.41, 29.18)
pair_a_g	CMJ	RHip_Add	7.22 (5.06, 8.94)	6.21 (4.31, 7.30)	0.35 (-0.05, 0.79)	3.71 (1.87, 5.02)
pair_a_g	CMJ	RHip_Rot	8.74 (8.00, 10.75)	7.85 (6.99, 9.30)	0.50 (-0.02, 0.72)	4.85 (2.58, 7.26)
pair_a_g	CMJ	RKnee_FE	11.55 (9.26, 15.52)	9.18 (6.55, 11.74)	0.94 (0.91, 0.98)	-2.45 (-4.22, 1.09)
pair_a_g	CMJ	RAnkle_PD	11.20 (9.50, 14.57)	8.64 (7.61, 11.21)	0.93 (0.85, 0.95)	-2.00 (-3.87, 1.90)
pair_a_g	CMJ	RAnkle_IE	10.56 (8.79, 11.95)	9.22 (7.39, 10.61)	0.22 (-0.41, 0.46)	-2.41 (-4.49, 1.22)
pair_a_g	CMJ	LHip_FE	24.19 (22.32, 28.32)	22.22 (20.04, 25.76)	0.95 (0.93, 0.98)	21.63 (18.24, 25.76)
pair_a_g	CMJ	LHip_Add	9.41 (7.93, 11.34)	7.60 (6.23, 9.77)	0.53 (0.34, 0.69)	-7.33 (-9.58, -5.91)
pair_a_g	CMJ	LHip_Rot	16.16 (14.26, 17.18)	13.16 (10.72, 14.43)	0.63 (0.28, 0.78)	-11.58 (-14.43, -8.51)
pair_a_g	CMJ	LKnee_FE	10.94 (6.99, 14.98)	8.49 (4.85, 10.02)	0.95 (0.92, 0.98)	2.28 (0.88, 4.06)
pair_a_g	CMJ	LAnkle_PD	9.32 (7.44, 14.11)	6.97 (5.53, 8.74)	0.95 (0.86, 0.96)	2.26 (-0.06, 4.17)
pair_a_g	CMJ	LAnkle_IE	8.27 (7.47, 9.48)	7.37 (6.25, 8.48)	0.02 (-0.36, 0.32)	-3.66 (-5.93, 0.33)
pair_a_g	YB_R	RHip_FE	19.76 (18.49, 21.02)	18.24 (16.04, 19.64)	0.89 (0.82, 0.95)	16.93 (15.43, 18.80)
pair_a_g	YB_R	RHip_Add	5.71 (4.96, 7.93)	4.86 (3.99, 6.51)	0.86 (0.71, 0.91)	4.44 (2.36, 5.82)
pair_a_g	YB_R	RHip_Rot	16.35 (11.22, 21.30)	14.51 (9.43, 19.48)	0.66 (0.53, 0.83)	14.50 (7.08, 19.37)
pair_a_g	YB_R	RKnee_FE	10.51 (8.47, 13.32)	7.92 (6.79, 9.85)	0.90 (0.78, 0.93)	-3.45 (-5.28, -0.07)
pair_a_g	YB_R	RAnkle_PD	11.88 (11.05, 14.53)	10.95 (9.68, 12.37)	0.74 (0.62, 0.80)	-9.98 (-12.09, -9.29)
pair_a_g	YB_R	RAnkle_IE	18.47 (15.62, 22.23)	16.16 (13.13, 19.75)	-0.64 (-0.75, -0.45)	-13.94 (-18.34, -9.83)
pair_a_g	YB_R	LHip_FE	22.18 (19.40, 24.56)	19.64 (17.72, 21.88)	0.65 (0.45, 0.80)	19.64 (17.61, 21.88)
pair_a_g	YB_R	LHip_Add	10.15 (8.85, 12.15)	8.63 (7.71, 10.09)	0.59 (0.23, 0.79)	-7.20 (-8.24, -4.51)
pair_a_g	YB_R	LHip_Rot	22.63 (15.96, 27.88)	21.43 (14.19, 26.18)	0.51 (0.37, 0.62)	-21.43 (-26.18, -11.65)
pair_a_g	YB_R	LKnee_FE	10.44 (9.67, 13.70)	8.15 (7.07, 9.43)	0.89 (0.83, 0.94)	4.75 (4.07, 5.81)
pair_a_g	YB_R	LAnkle_PD	11.95 (10.74, 13.10)	9.16 (7.60, 10.35)	0.66 (0.51, 0.67)	-0.89 (-2.88, 3.31)
pair_a_g	YB_R	LAnkle_IE	13.27 (11.13, 15.11)	11.51 (9.16, 13.08)	0.35 (0.24, 0.41)	2.70 (-5.06, 9.67)
pair_a_g	YB_L	RHip_FE	24.43 (16.44, 27.91)	22.94 (14.58, 25.49)	0.86 (0.67, 0.91)	22.94 (12.84, 25.47)
pair_a_g	YB_L	RHip_Add	5.54 (4.49, 9.28)	4.44 (3.73, 8.67)	0.90 (0.38, 0.93)	-2.96 (-8.39, -0.79)
pair_a_g	YB_L	RHip_Rot	14.55 (10.11, 18.73)	12.16 (8.35, 16.00)	0.72 (0.53, 0.81)	11.78 (1.66, 14.84)
pair_a_g	YB_L	RKnee_FE	14.36 (13.00, 16.86)	11.69 (11.13, 13.38)	0.86 (0.73, 0.90)	9.45 (6.28, 9.63)
pair_a_g	YB_L	RAnkle_PD	13.41 (11.20, 17.48)	10.26 (8.66, 12.54)	0.53 (0.48, 0.66)	1.98 (0.98, 5.06)
pair_a_g	YB_L	RAnkle_IE	11.44 (10.25, 12.22)	9.93 (8.27, 10.48)	0.16 (-0.03, 0.31)	-2.24 (-4.68, 2.20)
pair_a_g	YB_L	LHip_FE	16.64 (13.24, 19.17)	15.18 (11.19, 16.59)	0.95 (0.77, 0.98)	12.46 (8.37, 15.13)
pair_a_g	YB_L	LHip_Add	8.80 (7.82, 11.68)	7.52 (6.36, 9.64)	0.58 (0.38, 0.63)	-3.66 (-7.93, 1.37)
pair_a_g	YB_L	LHip_Rot	23.39 (21.58, 25.29)	21.98 (19.98, 23.98)	0.58 (0.32, 0.73)	-21.77 (-22.88, -18.33)
pair_a_g	YB_L	LKnee_FE	8.56 (6.05, 12.64)	6.97 (4.76, 8.34)	0.92 (0.78, 0.95)	-1.80 (-3.25, -0.63)
pair_a_g	YB_L	LAnkle_PD	8.22 (6.73, 10.25)	5.88 (4.82, 8.14)	0.69 (0.56, 0.78)	-3.76 (-5.61, -1.71)
pair_a_g	YB_L	LAnkle_IE	11.11 (9.05, 14.52)	9.41 (7.59, 12.58)	0.05 (-0.31, 0.20)	-8.28 (-12.24, -3.97)
pair_a_h	BJ	RHip_FE	32.04 (25.88, 37.65)	28.52 (25.33, 34.04)	0.97 (0.91, 0.99)	27.77 (25.33, 34.04)
pair_a_h	BJ	RHip_Add	7.56 (6.63, 9.58)	6.38 (5.17, 7.66)	0.60 (0.28, 0.85)	5.48 (4.15, 5.98)
pair_a_h	BJ	RHip_Rot	11.08 (9.37, 12.36)	9.77 (7.73, 11.22)	0.04 (-0.20, 0.48)	7.44 (4.69, 9.27)
pair_a_h	BJ	RKnee_FE	10.53 (6.19, 13.34)	7.78 (5.36, 10.46)	0.94 (0.91, 0.98)	0.55 (-0.50, 2.63)
pair_a_h	BJ	RAnkle_PD	9.89 (7.18, 11.74)	7.93 (5.60, 9.29)	0.90 (0.81, 0.95)	-0.59 (-3.54, 1.73)
pair_a_h	BJ	RAnkle_IE	9.68 (8.13, 11.61)	8.48 (7.17, 10.89)	0.03 (-0.17, 0.43)	-6.47 (-9.46, -4.85)
pair_a_h	BJ	LHip_FE	30.40 (24.91, 34.21)	26.57 (23.81, 30.74)	0.97 (0.92, 0.99)	25.19 (20.49, 30.74)
pair_a_h	BJ	LHip_Add	12.00 (10.54, 14.63)	10.93 (9.59, 13.27)	0.47 (0.33, 0.66)	-10.93 (-12.82, -9.59)
pair_a_h	BJ	LHip_Rot	15.73 (11.06, 18.59)	12.48 (8.97, 15.07)	0.01 (-0.31, 0.38)	-10.58 (-14.27, -2.42)
pair_a_h	BJ	LKnee_FE	9.26 (5.42, 15.07)	7.13 (4.52, 11.43)	0.96 (0.89, 0.99)	0.14 (-1.44, 1.46)
pair_a_h	BJ	LAnkle_PD	10.30 (9.16, 11.99)	8.23 (7.42, 9.61)	0.86 (0.73, 0.92)	0.09 (-2.68, 3.51)
pair_a_h	BJ	LAnkle_IE	10.90 (9.19, 12.46)	9.23 (7.76, 11.30)	-0.11 (-0.38, 0.06)	-0.38 (-2.01, 2.68)
pair_a_h	L_hop_L	RHip_FE	22.87 (17.63, 29.34)	20.58 (14.92, 27.78)	0.89 (0.76, 0.96)	20.58 (14.52, 27.78)
pair_a_h	L_hop_L	RHip_Add	7.23 (5.84, 11.09)	6.97 (5.18, 8.96)	0.93 (0.79, 0.95)	6.05 (2.93, 7.02)
pair_a_h	L_hop_L	RHip_Rot	10.99 (9.50, 13.95)	9.29 (7.85, 12.03)	0.77 (0.39, 0.79)	6.55 (5.86, 11.11)
pair_a_h	L_hop_L	RKnee_FE	17.44 (11.40, 18.33)	14.59 (10.49, 15.35)	0.87 (0.66, 0.94)	-7.59 (-9.06, 0.66)
pair_a_h	L_hop_L	RAnkle_PD	14.04 (9.03, 22.44)	12.34 (8.36, 17.52)	0.24 (0.01, 0.76)	-2.63 (-13.79, 3.35)
pair_a_h	L_hop_L	RAnkle_IE	15.01 (11.93, 17.35)	13.86 (8.68, 14.67)	-0.26 (-0.70, 0.18)	6.04 (-10.62, 8.45)
pair_a_h	L_hop_L	LHip_FE	11.34 (10.15, 16.58)	10.46 (9.36, 15.02)	0.97 (0.92, 0.98)	10.46 (1.12, 14.70)
pair_a_h	L_hop_L	LHip_Add	14.16 (11.95, 16.91)	13.75 (10.80, 16.47)	0.94 (0.90, 0.96)	-13.75 (-16.47, -9.51)
pair_a_h	L_hop_L	LHip_Rot	18.63 (17.36, 26.16)	14.47 (13.51, 23.31)	0.38 (0.12, 0.57)	-13.37 (-18.37, -13.00)
pair_a_h	L_hop_L	LKnee_FE	11.03 (9.00, 14.62)	9.46 (7.78, 11.35)	0.98 (0.94, 0.98)	-8.43 (-9.92, -5.71)
pair_a_h	L_hop_L	LAnkle_PD	10.99 (4.86, 14.76)	9.33 (4.16, 11.08)	0.93 (0.73, 0.95)	-3.19 (-8.59, -0.27)
pair_a_h	L_hop_L	LAnkle_IE	11.17 (10.38, 12.74)	9.05 (8.47, 10.60)	0.13 (-0.07, 0.32)	1.78 (0.28, 5.25)
pair_a_h	L_hop_R	RHip_FE	19.42 (14.27, 24.87)	17.71 (12.16, 23.47)	0.89 (0.85, 0.96)	17.71 (11.99, 23.47)
pair_a_h	L_hop_R	RHip_Add	7.93 (6.24, 8.97)	6.16 (5.14, 7.65)	0.95 (0.90, 0.97)	2.41 (-1.11, 5.59)
pair_a_h	L_hop_R	RHip_Rot	13.15 (11.80, 16.27)	11.06 (9.69, 13.04)	0.57 (0.30, 0.72)	7.74 (2.68, 12.17)
pair_a_h	L_hop_R	RKnee_FE	12.01 (7.15, 14.28)	10.49 (5.88, 12.10)	0.97 (0.95, 0.98)	-3.17 (-11.44, 0.92)
pair_a_h	L_hop_R	RAnkle_PD	10.70 (8.19, 13.99)	8.34 (6.76, 10.92)	0.85 (0.69, 0.93)	-6.30 (-8.89, -0.98)
pair_a_h	L_hop_R	RAnkle_IE	13.16 (8.08, 15.29)	10.50 (7.30, 12.97)	-0.36 (-0.61, 0.01)	-0.67 (-3.70, 3.28)
pair_a_h	L_hop_R	LHip_FE	12.80 (9.20, 14.35)	11.75 (7.80, 12.53)	0.93 (0.84, 0.93)	6.11 (3.52, 10.80)
pair_a_h	L_hop_R	LHip_Add	12.74 (12.00, 13.84)	11.30 (10.27, 12.69)	0.92 (0.85, 0.96)	-11.23 (-12.35, -10.27)
pair_a_h	L_hop_R	LHip_Rot	20.65 (17.68, 22.53)	18.68 (15.18, 20.74)	0.45 (0.02, 0.81)	-18.68 (-20.74, -12.58)
pair_a_h	L_hop_R	LKnee_FE	7.56 (6.46, 11.76)	6.22 (5.03, 8.05)	0.98 (0.93, 0.99)	-2.55 (-3.64, 1.78)
pair_a_h	L_hop_R	LAnkle_PD	9.45 (7.76, 11.51)	6.86 (6.03, 9.95)	0.78 (0.72, 0.89)	0.04 (-4.05, 3.24)
pair_a_h	L_hop_R	LAnkle_IE	16.46 (13.32, 18.26)	13.86 (11.55, 15.31)	-0.55 (-0.72, -0.36)	3.56 (1.24, 10.70)
pair_a_h	Squat	RHip_FE	24.25 (22.04, 26.64)	23.12 (20.73, 25.69)	0.99 (0.99, 1.00)	23.12 (20.73, 25.69)
pair_a_h	Squat	RHip_Add	10.86 (9.82, 11.69)	9.31 (8.24, 10.25)	-0.46 (-0.69, 0.03)	8.61 (7.84, 10.25)
pair_a_h	Squat	RHip_Rot	8.87 (7.26, 9.74)	7.66 (6.29, 8.53)	-0.17 (-0.53, 0.32)	7.25 (4.56, 7.86)
pair_a_h	Squat	RKnee_FE	7.93 (6.96, 8.84)	6.75 (6.22, 7.67)	0.99 (0.99, 1.00)	-3.91 (-5.72, -1.75)
pair_a_h	Squat	RAnkle_PD	5.84 (5.29, 7.74)	5.33 (4.63, 7.30)	0.98 (0.95, 0.98)	-5.09 (-7.30, -4.44)
pair_a_h	Squat	RAnkle_IE	8.73 (7.21, 10.64)	7.91 (6.30, 10.07)	-0.55 (-0.73, -0.44)	-2.45 (-5.10, 0.00)
pair_a_h	Squat	LHip_FE	22.57 (20.15, 24.95)	19.83 (17.08, 22.33)	0.99 (0.99, 1.00)	19.83 (16.66, 22.33)
pair_a_h	Squat	LHip_Add	11.91 (11.25, 12.90)	10.86 (9.80, 12.01)	0.92 (0.85, 0.97)	-10.86 (-12.01, -9.41)
pair_a_h	Squat	LHip_Rot	14.08 (11.00, 15.38)	11.39 (9.49, 12.77)	0.64 (0.45, 0.78)	-8.14 (-12.53, -5.97)
pair_a_h	Squat	LKnee_FE	5.02 (4.33, 6.20)	4.14 (3.57, 5.00)	0.99 (0.99, 1.00)	-0.93 (-1.83, 0.73)
pair_a_h	Squat	LAnkle_PD	4.12 (3.55, 5.06)	3.33 (3.01, 4.33)	0.97 (0.94, 0.98)	1.93 (0.22, 4.02)
pair_a_h	Squat	LAnkle_IE	12.66 (7.65, 14.77)	11.20 (6.56, 13.17)	0.03 (-0.16, 0.56)	8.46 (2.44, 12.21)
pair_a_h	CMJ	RHip_FE	23.99 (20.37, 26.11)	22.32 (18.05, 24.98)	0.95 (0.93, 0.97)	22.16 (16.70, 24.98)
pair_a_h	CMJ	RHip_Add	9.99 (8.13, 11.10)	7.73 (6.69, 9.59)	0.30 (-0.23, 0.76)	7.23 (6.12, 9.57)
pair_a_h	CMJ	RHip_Rot	12.05 (9.97, 14.66)	10.61 (8.54, 12.73)	0.53 (0.10, 0.70)	10.56 (7.82, 12.37)
pair_a_h	CMJ	RKnee_FE	10.86 (8.97, 14.59)	8.77 (6.59, 10.72)	0.96 (0.93, 0.98)	-2.29 (-4.45, -0.63)
pair_a_h	CMJ	RAnkle_PD	11.33 (9.68, 12.26)	8.99 (7.01, 10.09)	0.93 (0.89, 0.96)	0.66 (-1.94, 3.17)
pair_a_h	CMJ	RAnkle_IE	9.66 (8.72, 10.62)	8.72 (7.19, 9.74)	0.30 (-0.34, 0.42)	-3.71 (-6.06, -0.81)
pair_a_h	CMJ	LHip_FE	19.24 (17.46, 23.56)	15.66 (15.08, 19.13)	0.96 (0.93, 0.98)	15.07 (9.85, 18.19)
pair_a_h	CMJ	LHip_Add	12.99 (12.00, 15.36)	10.95 (10.33, 13.17)	0.50 (0.21, 0.64)	-10.73 (-13.17, -9.69)
pair_a_h	CMJ	LHip_Rot	24.54 (21.83, 28.25)	19.97 (17.44, 23.66)	0.68 (0.33, 0.79)	-18.60 (-22.67, -15.30)
pair_a_h	CMJ	LKnee_FE	10.01 (7.75, 14.76)	6.86 (5.29, 10.12)	0.95 (0.94, 0.98)	-0.35 (-2.10, 1.56)
pair_a_h	CMJ	LAnkle_PD	10.10 (7.53, 13.99)	7.78 (5.57, 10.06)	0.95 (0.89, 0.96)	3.22 (0.38, 6.95)
pair_a_h	CMJ	LAnkle_IE	9.91 (7.84, 13.10)	8.59 (6.90, 11.03)	0.08 (-0.43, 0.32)	3.59 (-0.25, 6.93)
pair_a_h	YB_R	RHip_FE	19.56 (14.18, 23.51)	19.24 (11.79, 20.92)	0.88 (0.77, 0.93)	15.15 (10.77, 20.17)
pair_a_h	YB_R	RHip_Add	10.34 (9.23, 10.88)	8.22 (7.61, 8.58)	0.14 (0.01, 0.41)	0.37 (-2.44, 1.94)
pair_a_h	YB_R	RHip_Rot	20.40 (18.77, 21.99)	16.61 (16.21, 18.91)	0.77 (0.66, 0.87)	16.11 (13.80, 17.68)
pair_a_h	YB_R	RKnee_FE	10.20 (7.35, 15.77)	6.99 (5.39, 10.37)	0.86 (0.71, 0.95)	0.59 (-4.25, 2.44)
pair_a_h	YB_R	RAnkle_PD	12.62 (11.89, 14.35)	11.00 (10.36, 12.07)	0.60 (0.48, 0.64)	-8.88 (-10.07, -7.35)
pair_a_h	YB_R	RAnkle_IE	18.50 (16.65, 18.87)	16.32 (15.14, 17.11)	-0.54 (-0.63, -0.48)	-10.29 (-13.75, -7.51)
pair_a_h	YB_R	LHip_FE	23.32 (17.81, 27.56)	21.03 (15.21, 23.26)	0.55 (0.35, 0.79)	20.49 (12.53, 22.98)
pair_a_h	YB_R	LHip_Add	12.57 (10.71, 12.94)	10.66 (8.74, 11.29)	0.63 (0.56, 0.72)	-7.77 (-9.34, -2.30)
pair_a_h	YB_R	LHip_Rot	24.89 (22.45, 30.72)	23.20 (18.67, 28.18)	-0.03 (-0.23, 0.11)	-23.20 (-27.71, -13.69)
pair_a_h	YB_R	LKnee_FE	15.11 (12.25, 16.82)	12.53 (9.08, 12.89)	0.77 (0.50, 0.84)	5.59 (3.79, 6.54)
pair_a_h	YB_R	LAnkle_PD	14.32 (12.40, 15.28)	10.96 (10.00, 12.61)	0.57 (0.48, 0.74)	4.47 (-1.02, 10.63)
pair_a_h	YB_R	LAnkle_IE	13.97 (12.32, 16.71)	11.83 (10.34, 14.49)	-0.04 (-0.09, 0.04)	0.50 (-6.14, 9.93)
pair_a_h	YB_L	RHip_FE	15.49 (10.27, 22.61)	11.59 (8.40, 21.02)	0.84 (0.72, 0.90)	10.69 (4.23, 21.02)
pair_a_h	YB_L	RHip_Add	6.93 (6.40, 8.40)	5.42 (5.15, 7.13)	0.72 (0.65, 0.79)	1.39 (-1.15, 4.16)
pair_a_h	YB_L	RHip_Rot	21.49 (18.35, 26.51)	17.68 (14.69, 22.73)	0.75 (0.51, 0.77)	17.28 (8.28, 21.78)
pair_a_h	YB_L	RKnee_FE	14.05 (11.73, 16.13)	10.34 (8.32, 12.35)	0.84 (0.71, 0.90)	3.15 (-2.41, 8.08)
pair_a_h	YB_L	RAnkle_PD	16.92 (14.71, 19.67)	12.64 (10.41, 13.81)	0.48 (0.43, 0.68)	0.77 (-2.28, 6.94)
pair_a_h	YB_L	RAnkle_IE	11.13 (10.32, 12.46)	9.51 (8.56, 10.70)	0.20 (-0.09, 0.31)	-2.89 (-5.46, 4.99)
pair_a_h	YB_L	LHip_FE	12.24 (9.39, 17.56)	9.76 (7.96, 15.19)	0.94 (0.93, 0.96)	0.67 (-10.29, 7.41)
pair_a_h	YB_L	LHip_Add	12.88 (11.38, 16.37)	11.12 (9.88, 14.01)	0.62 (0.30, 0.80)	-11.12 (-13.96, -7.62)
pair_a_h	YB_L	LHip_Rot	32.43 (30.96, 34.09)	30.53 (28.62, 32.00)	0.30 (0.14, 0.44)	-30.53 (-31.82, -28.54)
pair_a_h	YB_L	LKnee_FE	7.91 (6.53, 11.02)	6.94 (4.86, 8.36)	0.92 (0.87, 0.97)	-3.51 (-5.08, -0.22)
pair_a_h	YB_L	LAnkle_PD	7.08 (5.36, 8.93)	5.66 (4.46, 6.85)	0.70 (0.60, 0.83)	-1.77 (-3.74, 0.62)
pair_a_h	YB_L	LAnkle_IE	10.88 (8.51, 13.35)	9.01 (6.80, 11.53)	0.36 (0.18, 0.52)	3.66 (-1.97, 8.66)
pair_b_c	BJ	RHip_FE	30.21 (21.84, 36.83)	26.47 (20.05, 33.33)	0.84 (0.81, 0.95)	22.96 (16.59, 31.38)
pair_b_c	BJ	RHip_Add	17.61 (15.17, 21.75)	15.58 (12.17, 20.09)	0.39 (0.26, 0.57)	-14.59 (-20.09, -9.13)
pair_b_c	BJ	RHip_Rot	15.49 (6.98, 20.91)	12.47 (5.67, 14.18)	0.19 (-0.10, 0.35)	-4.14 (-5.22, 0.93)
pair_b_c	BJ	RKnee_FE	20.93 (17.28, 28.71)	16.43 (14.66, 22.61)	0.70 (0.64, 0.91)	3.66 (-2.28, 6.03)
pair_b_c	BJ	RAnkle_PD	24.36 (18.53, 28.39)	20.49 (14.54, 23.46)	0.57 (0.09, 0.83)	-9.88 (-19.98, -1.97)
pair_b_c	BJ	RAnkle_IE	12.15 (10.15, 14.55)	11.78 (8.68, 13.44)	0.04 (-0.30, 0.27)	-7.86 (-10.86, -6.61)
pair_b_c	BJ	LHip_FE	32.01 (23.53, 42.32)	27.15 (22.83, 36.47)	0.87 (0.74, 0.93)	24.79 (16.96, 30.56)
pair_b_c	BJ	LHip_Add	11.48 (10.04, 14.41)	10.23 (8.51, 11.21)	0.33 (-0.06, 0.58)	8.38 (4.75, 11.21)
pair_b_c	BJ	LHip_Rot	9.42 (8.35, 14.87)	8.42 (7.14, 11.88)	-0.10 (-0.38, 0.28)	-1.60 (-3.66, 2.96)
pair_b_c	BJ	LKnee_FE	21.38 (18.61, 26.95)	17.67 (14.13, 20.05)	0.86 (0.60, 0.94)	8.94 (4.88, 14.84)
pair_b_c	BJ	LAnkle_PD	14.73 (7.95, 20.33)	11.72 (7.12, 14.20)	0.83 (0.33, 0.91)	0.01 (-9.95, 2.40)
pair_b_c	BJ	LAnkle_IE	12.03 (9.80, 17.01)	9.79 (8.87, 13.48)	0.01 (-0.35, 0.18)	5.68 (0.88, 10.58)
pair_b_c	L_hop_L	RHip_FE	18.40 (14.52, 20.15)	14.94 (12.47, 17.70)	0.91 (0.85, 0.93)	11.80 (2.42, 15.64)
pair_b_c	L_hop_L	RHip_Add	12.77 (9.58, 14.97)	10.48 (8.45, 13.15)	0.86 (0.62, 0.97)	-9.95 (-12.20, -8.44)
pair_b_c	L_hop_L	RHip_Rot	11.59 (9.15, 13.60)	9.31 (7.73, 11.10)	0.61 (0.47, 0.85)	-7.00 (-10.54, -4.83)
pair_b_c	L_hop_L	RKnee_FE	13.27 (6.67, 18.99)	8.76 (5.76, 12.93)	0.92 (0.83, 0.98)	0.21 (-0.63, 3.47)
pair_b_c	L_hop_L	RAnkle_PD	17.06 (14.48, 22.46)	14.14 (10.29, 18.82)	0.62 (0.32, 0.83)	2.09 (-3.66, 6.83)
pair_b_c	L_hop_L	RAnkle_IE	13.47 (11.15, 16.66)	11.41 (9.88, 14.76)	-0.11 (-0.39, 0.23)	-3.21 (-8.17, 1.23)
pair_b_c	L_hop_L	LHip_FE	25.58 (20.56, 31.16)	24.18 (18.48, 28.92)	0.93 (0.86, 0.95)	22.06 (16.27, 28.92)
pair_b_c	L_hop_L	LHip_Add	6.88 (5.10, 9.71)	6.12 (4.01, 7.97)	0.94 (0.81, 0.97)	2.08 (0.46, 5.51)
pair_b_c	L_hop_L	LHip_Rot	14.06 (12.28, 16.53)	11.80 (10.79, 14.07)	0.46 (0.16, 0.79)	9.63 (4.43, 12.30)
pair_b_c	L_hop_L	LKnee_FE	12.29 (8.63, 15.93)	10.27 (7.60, 13.39)	0.97 (0.89, 0.99)	7.88 (6.45, 11.92)
pair_b_c	L_hop_L	LAnkle_PD	10.59 (6.73, 13.88)	8.03 (5.84, 11.54)	0.90 (0.82, 0.94)	3.84 (1.26, 6.37)
pair_b_c	L_hop_L	LAnkle_IE	13.35 (11.75, 16.76)	11.26 (9.49, 15.16)	-0.02 (-0.33, 0.24)	8.41 (3.99, 13.19)
pair_b_c	L_hop_R	RHip_FE	13.85 (10.69, 16.47)	11.58 (9.74, 14.59)	0.93 (0.84, 0.96)	7.50 (4.25, 12.56)
pair_b_c	L_hop_R	RHip_Add	9.19 (6.62, 10.46)	7.41 (5.59, 9.39)	0.92 (0.88, 0.96)	-5.10 (-8.47, -4.09)
pair_b_c	L_hop_R	RHip_Rot	12.64 (11.25, 15.92)	11.63 (9.40, 15.09)	0.53 (0.15, 0.72)	-11.24 (-15.09, -7.38)
pair_b_c	L_hop_R	RKnee_FE	10.31 (9.00, 15.76)	9.08 (7.52, 12.21)	0.95 (0.90, 0.98)	5.76 (4.29, 7.16)
pair_b_c	L_hop_R	RAnkle_PD	19.18 (14.18, 23.72)	16.86 (11.33, 18.94)	0.61 (0.48, 0.79)	10.72 (9.84, 16.32)
pair_b_c	L_hop_R	RAnkle_IE	9.64 (7.32, 12.47)	7.70 (6.60, 10.53)	-0.34 (-0.58, -0.03)	-1.27 (-6.33, 3.08)
pair_b_c	L_hop_R	LHip_FE	16.39 (13.94, 23.05)	15.53 (12.25, 20.59)	0.96 (0.91, 0.96)	15.42 (11.71, 19.72)
pair_b_c	L_hop_R	LHip_Add	7.81 (7.08, 8.46)	6.54 (5.58, 7.33)	0.87 (0.83, 0.92)	4.14 (2.98, 5.57)
pair_b_c	L_hop_R	LHip_Rot	12.31 (9.19, 15.41)	10.86 (7.93, 13.84)	0.75 (0.55, 0.88)	9.45 (6.72, 12.36)
pair_b_c	L_hop_R	LKnee_FE	9.14 (7.79, 11.40)	7.52 (6.34, 9.56)	0.97 (0.95, 0.99)	6.30 (3.08, 7.28)
pair_b_c	L_hop_R	LAnkle_PD	15.09 (13.68, 23.82)	12.57 (11.36, 20.94)	0.62 (0.46, 0.76)	7.17 (1.61, 10.77)
pair_b_c	L_hop_R	LAnkle_IE	14.18 (11.49, 15.67)	12.04 (10.07, 13.39)	-0.44 (-0.65, -0.27)	4.47 (-1.05, 7.15)
pair_b_c	Squat	RHip_FE	21.87 (19.15, 23.83)	19.72 (16.84, 20.99)	0.99 (0.99, 1.00)	19.72 (16.84, 20.99)
pair_b_c	Squat	RHip_Add	9.32 (7.31, 10.16)	7.01 (6.31, 7.68)	0.90 (0.63, 0.95)	-6.77 (-7.25, -5.96)
pair_b_c	Squat	RHip_Rot	9.90 (7.72, 12.04)	8.88 (6.38, 10.26)	0.76 (0.69, 0.87)	-8.71 (-9.87, -5.51)
pair_b_c	Squat	RKnee_FE	6.76 (5.68, 7.96)	5.41 (4.50, 6.08)	0.99 (0.99, 1.00)	4.68 (3.66, 5.82)
pair_b_c	Squat	RAnkle_PD	8.96 (6.73, 10.27)	7.81 (6.12, 10.10)	0.92 (0.88, 0.94)	7.29 (4.81, 10.10)
pair_b_c	Squat	RAnkle_IE	6.41 (5.11, 9.01)	5.52 (4.13, 6.85)	0.30 (-0.11, 0.54)	-3.87 (-5.80, 1.00)
pair_b_c	Squat	LHip_FE	25.97 (23.37, 28.07)	25.12 (22.87, 27.04)	0.99 (0.99, 1.00)	25.12 (22.87, 27.04)
pair_b_c	Squat	LHip_Add	6.76 (5.58, 7.52)	5.14 (4.52, 5.59)	-0.44 (-0.66, -0.28)	3.41 (2.73, 4.18)
pair_b_c	Squat	LHip_Rot	8.50 (6.27, 11.81)	7.87 (5.58, 10.29)	-0.24 (-0.49, 0.03)	6.51 (4.59, 10.16)
pair_b_c	Squat	LKnee_FE	11.07 (10.31, 11.82)	9.07 (8.54, 9.61)	1.00 (0.99, 1.00)	8.19 (6.73, 8.96)
pair_b_c	Squat	LAnkle_PD	7.61 (5.99, 9.40)	6.80 (5.18, 8.52)	0.94 (0.90, 0.97)	6.08 (4.58, 8.40)
pair_b_c	Squat	LAnkle_IE	17.03 (15.09, 20.82)	15.85 (14.51, 20.62)	-0.05 (-0.38, 0.07)	15.84 (14.51, 20.62)
pair_b_c	CMJ	RHip_FE	21.49 (18.10, 24.25)	17.28 (15.00, 20.16)	0.95 (0.92, 0.97)	14.66 (12.80, 19.91)
pair_b_c	CMJ	RHip_Add	8.24 (7.34, 10.88)	7.11 (5.73, 8.77)	0.25 (-0.20, 0.80)	-5.80 (-7.38, -4.16)
pair_b_c	CMJ	RHip_Rot	13.20 (10.91, 14.74)	11.73 (9.38, 13.30)	0.62 (0.26, 0.80)	-11.35 (-12.62, -7.32)
pair_b_c	CMJ	RKnee_FE	13.32 (10.99, 16.66)	9.92 (8.42, 12.49)	0.95 (0.89, 0.97)	5.81 (3.53, 7.55)
pair_b_c	CMJ	RAnkle_PD	13.78 (11.43, 17.42)	10.83 (8.32, 13.10)	0.93 (0.86, 0.95)	8.71 (5.72, 10.50)
pair_b_c	CMJ	RAnkle_IE	10.71 (7.90, 11.87)	9.77 (6.91, 10.75)	0.13 (-0.21, 0.27)	-8.25 (-9.87, -4.04)
pair_b_c	CMJ	LHip_FE	25.48 (22.46, 28.55)	21.76 (21.00, 25.31)	0.95 (0.92, 0.98)	21.31 (19.65, 25.31)
pair_b_c	CMJ	LHip_Add	5.33 (4.06, 6.65)	4.37 (3.45, 5.59)	0.13 (-0.11, 0.45)	1.20 (0.70, 2.04)
pair_b_c	CMJ	LHip_Rot	9.37 (8.27, 13.12)	8.53 (6.97, 11.62)	0.43 (0.03, 0.62)	5.39 (3.67, 8.53)
pair_b_c	CMJ	LKnee_FE	14.47 (13.59, 17.73)	11.98 (10.17, 14.55)	0.95 (0.89, 0.98)	8.73 (7.73, 10.80)
pair_b_c	CMJ	LAnkle_PD	11.41 (10.20, 15.94)	8.78 (7.36, 11.33)	0.94 (0.88, 0.96)	6.16 (4.59, 7.65)
pair_b_c	CMJ	LAnkle_IE	13.97 (12.23, 16.86)	12.81 (10.27, 14.97)	0.04 (-0.40, 0.37)	12.81 (7.63, 14.69)
pair_b_c	YB_R	RHip_FE	17.10 (13.78, 20.81)	15.27 (12.19, 17.74)	0.90 (0.84, 0.96)	14.36 (7.67, 17.74)
pair_b_c	YB_R	RHip_Add	10.11 (7.48, 11.08)	8.32 (6.06, 9.49)	0.54 (0.40, 0.59)	-6.81 (-8.76, -3.78)
pair_b_c	YB_R	RHip_Rot	16.19 (13.83, 18.93)	14.80 (11.99, 16.46)	0.56 (0.31, 0.61)	-14.52 (-15.51, -9.38)
pair_b_c	YB_R	RKnee_FE	12.86 (10.58, 16.73)	11.01 (8.63, 14.22)	0.89 (0.80, 0.94)	9.51 (7.63, 11.29)
pair_b_c	YB_R	RAnkle_PD	10.30 (6.99, 13.45)	8.15 (5.23, 10.38)	0.64 (0.40, 0.76)	4.64 (1.59, 8.49)
pair_b_c	YB_R	RAnkle_IE	20.22 (18.41, 21.66)	19.16 (17.45, 20.15)	-0.16 (-0.47, 0.02)	-17.95 (-19.88, -14.47)
pair_b_c	YB_R	LHip_FE	17.71 (15.14, 22.43)	15.98 (12.51, 19.83)	0.81 (0.78, 0.88)	15.26 (12.19, 18.46)
pair_b_c	YB_R	LHip_Add	8.41 (7.97, 11.00)	7.14 (6.90, 8.80)	0.63 (0.23, 0.78)	-1.82 (-5.44, -0.67)
pair_b_c	YB_R	LHip_Rot	12.37 (10.39, 14.22)	9.68 (8.25, 11.33)	0.42 (0.25, 0.62)	1.49 (-5.77, 8.02)
pair_b_c	YB_R	LKnee_FE	18.13 (14.51, 20.99)	13.70 (12.20, 16.90)	0.78 (0.58, 0.92)	11.68 (10.20, 13.06)
pair_b_c	YB_R	LAnkle_PD	19.86 (16.16, 25.59)	14.46 (11.22, 21.10)	0.44 (0.27, 0.54)	5.93 (2.35, 7.58)
pair_b_c	YB_R	LAnkle_IE	12.51 (10.29, 14.01)	10.68 (7.99, 12.59)	0.18 (-0.05, 0.27)	5.69 (-0.86, 9.58)
pair_b_c	YB_L	RHip_FE	20.82 (16.06, 24.30)	18.46 (13.71, 20.64)	0.55 (0.41, 0.69)	17.85 (13.31, 19.49)
pair_b_c	YB_L	RHip_Add	10.04 (9.54, 11.90)	8.06 (7.61, 9.94)	0.62 (0.44, 0.81)	-6.37 (-9.39, -5.59)
pair_b_c	YB_L	RHip_Rot	12.95 (10.90, 13.77)	10.40 (8.81, 11.96)	0.23 (0.10, 0.40)	-2.56 (-5.49, 5.97)
pair_b_c	YB_L	RKnee_FE	17.38 (15.86, 18.85)	15.88 (14.23, 16.60)	0.89 (0.76, 0.93)	13.52 (12.56, 15.84)
pair_b_c	YB_L	RAnkle_PD	21.04 (17.19, 26.35)	13.89 (12.34, 18.42)	0.46 (0.21, 0.57)	11.82 (9.62, 16.24)
pair_b_c	YB_L	RAnkle_IE	14.30 (13.72, 14.68)	13.19 (11.72, 13.37)	0.09 (-0.11, 0.24)	-7.75 (-8.64, -5.56)
pair_b_c	YB_L	LHip_FE	19.46 (15.06, 22.44)	17.69 (12.40, 19.19)	0.95 (0.91, 0.96)	17.69 (12.32, 18.40)
pair_b_c	YB_L	LHip_Add	7.91 (6.03, 10.36)	6.26 (4.88, 7.97)	0.39 (0.03, 0.59)	-1.24 (-1.92, 1.52)
pair_b_c	YB_L	LHip_Rot	13.58 (11.26, 15.77)	11.81 (10.04, 13.10)	0.70 (0.56, 0.85)	-0.49 (-4.09, 2.47)
pair_b_c	YB_L	LKnee_FE	16.86 (14.69, 17.46)	13.72 (12.36, 14.79)	0.90 (0.77, 0.94)	12.43 (11.18, 14.10)
pair_b_c	YB_L	LAnkle_PD	9.45 (7.47, 13.43)	7.63 (5.84, 12.31)	0.59 (0.56, 0.74)	6.54 (4.37, 12.24)
pair_b_c	YB_L	LAnkle_IE	14.28 (11.90, 16.64)	12.36 (9.89, 14.53)	-0.58 (-0.63, -0.41)	4.30 (-1.23, 11.78)
pair_b_d	BJ	RHip_FE	24.55 (21.60, 31.29)	22.05 (18.57, 28.93)	0.95 (0.87, 0.97)	18.42 (16.26, 23.87)
pair_b_d	BJ	RHip_Add	11.15 (9.20, 13.33)	10.43 (8.60, 11.64)	0.30 (-0.15, 0.53)	-9.80 (-11.47, -7.89)
pair_b_d	BJ	RHip_Rot	12.62 (10.35, 14.81)	10.71 (7.69, 12.93)	0.21 (-0.04, 0.38)	-4.64 (-9.16, -0.18)
pair_b_d	BJ	RKnee_FE	14.62 (9.88, 20.81)	11.88 (8.13, 16.33)	0.90 (0.80, 0.96)	2.65 (-4.51, 5.60)
pair_b_d	BJ	RAnkle_PD	16.07 (10.21, 19.56)	10.47 (8.38, 15.76)	0.82 (0.34, 0.92)	1.62 (-2.09, 6.40)
pair_b_d	BJ	RAnkle_IE	10.89 (8.79, 12.14)	9.63 (7.38, 11.20)	0.11 (-0.13, 0.50)	-6.10 (-10.23, -1.99)
pair_b_d	BJ	LHip_FE	28.56 (25.39, 32.13)	24.45 (22.27, 29.62)	0.94 (0.89, 0.97)	23.87 (21.59, 26.05)
pair_b_d	BJ	LHip_Add	6.24 (5.15, 7.58)	5.17 (4.35, 6.78)	0.23 (-0.02, 0.64)	3.77 (1.91, 6.08)
pair_b_d	BJ	LHip_Rot	7.44 (5.23, 11.49)	6.16 (4.28, 8.93)	0.16 (-0.27, 0.39)	2.36 (-1.20, 5.38)
pair_b_d	BJ	LKnee_FE	14.05 (9.18, 20.99)	11.62 (7.63, 16.05)	0.92 (0.80, 0.96)	6.08 (-0.77, 9.96)
pair_b_d	BJ	LAnkle_PD	18.13 (15.47, 20.12)	14.77 (12.08, 17.64)	0.70 (0.39, 0.83)	2.23 (-6.36, 6.48)
pair_b_d	BJ	LAnkle_IE	8.92 (7.98, 9.76)	7.62 (6.83, 7.99)	-0.05 (-0.26, 0.26)	-2.53 (-5.40, 1.35)
pair_b_d	L_hop_L	RHip_FE	16.69 (13.41, 20.37)	14.13 (10.95, 18.09)	0.92 (0.90, 0.95)	9.19 (-1.38, 16.20)
pair_b_d	L_hop_L	RHip_Add	16.81 (14.54, 20.51)	14.82 (12.57, 19.16)	0.81 (0.66, 0.88)	-14.82 (-19.16, -12.19)
pair_b_d	L_hop_L	RHip_Rot	13.14 (11.00, 17.13)	10.86 (9.78, 14.63)	0.44 (-0.01, 0.52)	-10.60 (-13.07, -7.60)
pair_b_d	L_hop_L	RKnee_FE	6.20 (5.26, 11.69)	4.77 (4.48, 9.42)	0.98 (0.92, 0.99)	0.80 (-1.07, 1.76)
pair_b_d	L_hop_L	RAnkle_PD	11.19 (8.31, 16.33)	8.73 (6.81, 11.82)	0.70 (0.54, 0.84)	0.34 (-2.02, 3.01)
pair_b_d	L_hop_L	RAnkle_IE	14.02 (11.37, 16.82)	11.70 (9.88, 14.34)	-0.20 (-0.28, 0.12)	-1.02 (-6.71, 8.84)
pair_b_d	L_hop_L	LHip_FE	20.08 (12.44, 25.69)	17.63 (10.50, 24.64)	0.93 (0.86, 0.96)	16.22 (7.33, 24.60)
pair_b_d	L_hop_L	LHip_Add	15.27 (12.03, 18.24)	14.41 (10.39, 16.60)	0.96 (0.75, 0.97)	12.35 (6.70, 16.51)
pair_b_d	L_hop_L	LHip_Rot	15.94 (13.53, 16.93)	13.83 (12.67, 14.77)	0.42 (-0.01, 0.77)	12.60 (9.97, 14.59)
pair_b_d	L_hop_L	LKnee_FE	8.67 (6.73, 12.87)	7.11 (5.41, 9.87)	0.95 (0.91, 0.98)	0.12 (-0.95, 1.72)
pair_b_d	L_hop_L	LAnkle_PD	15.13 (11.68, 18.45)	11.76 (8.96, 13.60)	0.70 (0.36, 0.83)	-5.95 (-9.97, -2.83)
pair_b_d	L_hop_L	LAnkle_IE	12.40 (11.04, 13.38)	10.11 (9.42, 10.71)	-0.04 (-0.17, 0.29)	3.64 (-3.24, 5.73)
pair_b_d	L_hop_R	RHip_FE	11.01 (8.39, 13.65)	9.14 (6.82, 11.96)	0.93 (0.89, 0.95)	3.15 (0.99, 8.10)
pair_b_d	L_hop_R	RHip_Add	14.64 (12.89, 16.48)	13.27 (12.22, 14.22)	0.91 (0.80, 0.95)	-13.13 (-14.22, -12.22)
pair_b_d	L_hop_R	RHip_Rot	16.40 (12.43, 20.04)	13.54 (11.17, 16.79)	0.37 (0.25, 0.70)	-13.32 (-16.40, -10.85)
pair_b_d	L_hop_R	RKnee_FE	6.66 (5.10, 11.48)	5.58 (3.94, 8.60)	0.97 (0.93, 0.99)	-1.68 (-2.59, 0.59)
pair_b_d	L_hop_R	RAnkle_PD	12.27 (9.40, 18.33)	10.12 (7.99, 12.61)	0.75 (0.64, 0.84)	-2.22 (-5.58, 2.04)
pair_b_d	L_hop_R	RAnkle_IE	10.09 (7.93, 13.34)	8.42 (6.58, 11.38)	0.07 (-0.41, 0.45)	-0.53 (-4.53, 6.94)
pair_b_d	L_hop_R	LHip_FE	16.76 (12.12, 20.96)	15.16 (10.94, 18.13)	0.96 (0.93, 0.98)	15.05 (10.79, 18.10)
pair_b_d	L_hop_R	LHip_Add	10.98 (10.02, 12.77)	9.59 (7.88, 10.89)	0.80 (0.77, 0.86)	9.00 (7.33, 10.24)
pair_b_d	L_hop_R	LHip_Rot	8.58 (6.99, 10.50)	7.66 (6.01, 9.05)	0.82 (0.56, 0.92)	7.01 (2.38, 7.94)
pair_b_d	L_hop_R	LKnee_FE	8.96 (6.33, 11.80)	6.91 (5.13, 10.14)	0.96 (0.93, 0.98)	1.54 (-0.99, 4.14)
pair_b_d	L_hop_R	LAnkle_PD	12.75 (10.75, 16.93)	11.01 (8.90, 13.57)	0.66 (0.48, 0.84)	-2.20 (-7.61, 3.23)
pair_b_d	L_hop_R	LAnkle_IE	11.41 (10.08, 12.95)	10.46 (8.34, 12.29)	-0.28 (-0.50, 0.11)	-3.44 (-9.44, 1.71)
pair_b_d	Squat	RHip_FE	22.38 (20.17, 23.92)	17.79 (15.71, 19.56)	0.99 (0.99, 0.99)	16.66 (13.69, 19.13)
pair_b_d	Squat	RHip_Add	13.20 (11.67, 14.00)	11.86 (10.43, 12.79)	0.77 (0.30, 0.85)	-11.86 (-12.79, -10.43)
pair_b_d	Squat	RHip_Rot	13.62 (10.98, 16.03)	11.20 (10.07, 13.31)	0.80 (0.64, 0.88)	-9.32 (-11.67, -5.61)
pair_b_d	Squat	RKnee_FE	4.68 (3.80, 5.54)	3.39 (3.03, 4.11)	0.99 (0.99, 1.00)	-0.02 (-1.16, 1.25)
pair_b_d	Squat	RAnkle_PD	4.23 (2.93, 5.27)	3.53 (2.50, 4.57)	0.97 (0.96, 0.98)	2.37 (0.98, 4.40)
pair_b_d	Squat	RAnkle_IE	6.70 (4.92, 10.62)	5.97 (4.16, 9.73)	-0.20 (-0.51, 0.40)	2.00 (-0.91, 6.19)
pair_b_d	Squat	LHip_FE	22.13 (19.39, 23.27)	19.55 (16.32, 21.29)	0.99 (0.99, 0.99)	19.50 (16.22, 21.29)
pair_b_d	Squat	LHip_Add	8.81 (8.14, 9.98)	7.32 (6.54, 8.77)	0.03 (-0.35, 0.37)	7.32 (6.52, 8.77)
pair_b_d	Squat	LHip_Rot	8.74 (6.75, 10.25)	8.16 (6.21, 8.97)	-0.52 (-0.67, -0.14)	3.49 (2.09, 7.26)
pair_b_d	Squat	LKnee_FE	5.99 (4.87, 6.99)	4.75 (4.16, 5.81)	0.99 (0.99, 1.00)	-1.55 (-3.51, -0.44)
pair_b_d	Squat	LAnkle_PD	5.59 (4.37, 7.46)	4.71 (3.58, 6.76)	0.94 (0.90, 0.96)	-1.83 (-5.02, 3.83)
pair_b_d	Squat	LAnkle_IE	7.45 (6.11, 10.48)	6.59 (5.22, 8.66)	-0.05 (-0.37, 0.29)	4.05 (2.67, 7.28)
pair_b_d	CMJ	RHip_FE	19.16 (13.71, 23.48)	15.44 (10.26, 18.58)	0.95 (0.94, 0.98)	9.48 (6.29, 14.32)
pair_b_d	CMJ	RHip_Add	15.01 (13.63, 17.92)	13.19 (11.70, 14.90)	0.11 (-0.36, 0.70)	-13.03 (-14.90, -11.68)
pair_b_d	CMJ	RHip_Rot	14.48 (13.11, 16.87)	12.06 (10.46, 14.46)	0.56 (0.02, 0.82)	-9.70 (-14.24, -7.52)
pair_b_d	CMJ	RKnee_FE	11.21 (9.05, 14.31)	7.43 (6.21, 9.78)	0.95 (0.93, 0.98)	0.90 (-2.14, 2.53)
pair_b_d	CMJ	RAnkle_PD	13.33 (10.70, 16.99)	10.67 (7.45, 12.89)	0.93 (0.89, 0.95)	7.49 (5.28, 11.33)
pair_b_d	CMJ	RAnkle_IE	11.01 (7.90, 12.94)	9.64 (5.87, 11.51)	0.17 (-0.17, 0.51)	0.35 (-1.91, 7.05)
pair_b_d	CMJ	LHip_FE	18.71 (15.99, 22.85)	15.95 (13.06, 19.69)	0.95 (0.94, 0.98)	14.87 (12.06, 19.09)
pair_b_d	CMJ	LHip_Add	8.89 (7.91, 11.11)	7.58 (6.53, 9.43)	-0.02 (-0.27, 0.35)	7.47 (6.04, 9.43)
pair_b_d	CMJ	LHip_Rot	7.80 (5.18, 9.03)	6.85 (4.54, 8.41)	0.45 (0.24, 0.61)	3.55 (1.20, 4.88)
pair_b_d	CMJ	LKnee_FE	11.06 (8.13, 15.06)	8.91 (5.88, 11.05)	0.96 (0.93, 0.98)	1.35 (-0.98, 3.93)
pair_b_d	CMJ	LAnkle_PD	16.36 (13.64, 18.69)	13.29 (11.18, 15.45)	0.90 (0.81, 0.91)	6.40 (2.61, 8.86)
pair_b_d	CMJ	LAnkle_IE	9.15 (7.36, 10.83)	7.91 (6.26, 9.31)	0.16 (-0.16, 0.46)	1.09 (-0.42, 4.10)
pair_b_d	YB_R	RHip_FE	12.76 (9.31, 13.40)	9.64 (7.46, 10.85)	0.89 (0.50, 0.92)	-1.51 (-3.20, 4.96)
pair_b_d	YB_R	RHip_Add	12.17 (9.20, 16.27)	10.30 (7.30, 13.60)	0.64 (0.50, 0.66)	-10.22 (-12.58, -5.42)
pair_b_d	YB_R	RHip_Rot	10.63 (10.04, 12.51)	9.43 (8.86, 11.23)	0.23 (0.08, 0.37)	-8.86 (-9.75, -1.42)
pair_b_d	YB_R	RKnee_FE	13.49 (10.40, 15.42)	8.99 (8.14, 10.74)	0.85 (0.71, 0.89)	-2.57 (-6.60, -0.03)
pair_b_d	YB_R	RAnkle_PD	11.60 (10.56, 14.71)	9.29 (8.55, 12.35)	0.57 (0.40, 0.67)	-7.03 (-7.43, -4.04)
pair_b_d	YB_R	RAnkle_IE	11.79 (11.17, 13.40)	9.61 (8.74, 11.46)	0.23 (-0.04, 0.44)	-2.65 (-3.57, -1.20)
pair_b_d	YB_R	LHip_FE	10.46 (8.67, 11.02)	8.85 (6.63, 9.91)	0.92 (0.89, 0.95)	8.48 (3.98, 9.28)
pair_b_d	YB_R	LHip_Add	9.05 (7.49, 11.07)	6.63 (5.70, 9.08)	0.63 (0.01, 0.84)	3.42 (-0.75, 8.10)
pair_b_d	YB_R	LHip_Rot	13.57 (9.27, 16.57)	11.99 (7.66, 14.60)	0.58 (0.31, 0.76)	-0.25 (-2.86, 8.49)
pair_b_d	YB_R	LKnee_FE	9.03 (7.95, 13.81)	6.83 (6.36, 10.47)	0.92 (0.69, 0.94)	2.27 (-0.08, 3.73)
pair_b_d	YB_R	LAnkle_PD	16.88 (15.56, 20.11)	14.84 (12.26, 16.38)	0.54 (0.51, 0.73)	4.75 (2.23, 9.86)
pair_b_d	YB_R	LAnkle_IE	12.57 (9.91, 14.45)	10.62 (8.71, 12.81)	0.36 (-0.04, 0.51)	-0.35 (-1.80, 8.47)
pair_b_d	YB_L	RHip_FE	13.68 (12.35, 14.74)	11.68 (10.67, 12.37)	0.75 (0.58, 0.83)	10.37 (3.15, 12.21)
pair_b_d	YB_L	RHip_Add	9.65 (9.08, 12.05)	7.81 (7.00, 9.74)	0.60 (0.26, 0.86)	-7.00 (-9.45, -6.01)
pair_b_d	YB_L	RHip_Rot	12.43 (10.70, 15.75)	9.45 (9.04, 13.57)	0.40 (0.08, 0.61)	-6.51 (-10.93, 1.34)
pair_b_d	YB_L	RKnee_FE	9.92 (8.16, 13.74)	8.35 (7.32, 9.82)	0.91 (0.77, 0.94)	4.30 (2.33, 6.83)
pair_b_d	YB_L	RAnkle_PD	17.88 (14.23, 22.13)	15.90 (11.56, 19.33)	0.58 (0.43, 0.75)	13.86 (9.34, 17.21)
pair_b_d	YB_L	RAnkle_IE	12.73 (11.70, 14.20)	10.96 (9.88, 12.11)	0.13 (-0.03, 0.22)	3.10 (1.23, 5.63)
pair_b_d	YB_L	LHip_FE	13.50 (10.07, 15.45)	11.09 (7.73, 13.23)	0.95 (0.92, 0.95)	8.18 (0.47, 12.86)
pair_b_d	YB_L	LHip_Add	8.60 (6.93, 10.87)	6.91 (5.63, 8.97)	0.45 (0.24, 0.50)	2.57 (0.62, 6.09)
pair_b_d	YB_L	LHip_Rot	11.96 (10.07, 15.19)	9.94 (8.44, 12.10)	0.82 (0.74, 0.91)	4.39 (1.71, 7.15)
pair_b_d	YB_L	LKnee_FE	7.98 (6.57, 11.34)	6.00 (5.32, 7.26)	0.91 (0.83, 0.95)	0.94 (-2.22, 2.97)
pair_b_d	YB_L	LAnkle_PD	16.63 (15.31, 18.54)	14.08 (12.78, 16.31)	0.70 (0.64, 0.81)	-11.40 (-14.13, -10.41)
pair_b_d	YB_L	LAnkle_IE	15.67 (13.89, 17.76)	13.78 (11.87, 16.14)	-0.58 (-0.76, -0.37)	-8.94 (-13.23, -4.85)
pair_b_e	BJ	RHip_FE	28.35 (23.82, 34.26)	25.17 (20.07, 30.56)	0.94 (0.86, 0.98)	22.05 (17.77, 30.46)
pair_b_e	BJ	RHip_Add	14.01 (12.95, 15.53)	13.18 (12.09, 14.75)	0.21 (-0.16, 0.46)	-13.18 (-14.75, -12.09)
pair_b_e	BJ	RHip_Rot	14.29 (11.64, 15.98)	12.40 (8.44, 13.44)	0.06 (-0.20, 0.28)	-6.03 (-12.13, 1.52)
pair_b_e	BJ	RKnee_FE	14.59 (9.76, 21.18)	12.41 (8.09, 18.60)	0.90 (0.81, 0.96)	3.48 (-0.56, 9.41)
pair_b_e	BJ	RAnkle_PD	14.93 (9.11, 24.01)	12.51 (7.80, 20.32)	0.84 (0.37, 0.91)	2.94 (0.05, 9.65)
pair_b_e	BJ	RAnkle_IE	9.97 (8.54, 11.47)	8.54 (6.83, 10.20)	0.09 (-0.29, 0.36)	-1.99 (-6.85, -0.61)
pair_b_e	BJ	LHip_FE	31.63 (28.23, 36.25)	28.10 (26.07, 34.38)	0.94 (0.86, 0.98)	27.97 (24.39, 34.09)
pair_b_e	BJ	LHip_Add	8.92 (7.97, 10.21)	7.99 (6.85, 9.03)	0.56 (-0.08, 0.64)	7.14 (5.55, 8.69)
pair_b_e	BJ	LHip_Rot	11.58 (9.16, 12.94)	9.54 (6.96, 11.32)	0.01 (-0.26, 0.47)	7.61 (1.42, 10.74)
pair_b_e	BJ	LKnee_FE	14.75 (11.82, 23.31)	12.14 (9.37, 19.28)	0.92 (0.67, 0.96)	7.69 (1.13, 9.74)
pair_b_e	BJ	LAnkle_PD	16.34 (10.67, 17.52)	11.98 (8.47, 14.94)	0.82 (0.59, 0.89)	1.07 (-1.14, 5.53)
pair_b_e	BJ	LAnkle_IE	9.56 (7.96, 10.79)	7.82 (6.77, 8.91)	-0.01 (-0.44, 0.29)	-0.17 (-1.92, 2.61)
pair_b_e	L_hop_L	RHip_FE	18.25 (14.94, 22.68)	15.86 (11.87, 21.32)	0.92 (0.86, 0.96)	12.70 (3.43, 20.59)
pair_b_e	L_hop_L	RHip_Add	14.81 (13.56, 17.59)	13.63 (11.70, 15.47)	0.86 (0.74, 0.92)	-13.49 (-15.00, -11.31)
pair_b_e	L_hop_L	RHip_Rot	13.40 (12.02, 18.30)	12.31 (10.77, 15.10)	0.51 (0.37, 0.71)	-11.18 (-12.31, -9.92)
pair_b_e	L_hop_L	RKnee_FE	6.86 (5.21, 10.96)	5.60 (4.13, 8.64)	0.97 (0.91, 0.99)	1.38 (0.28, 2.98)
pair_b_e	L_hop_L	RAnkle_PD	9.78 (8.73, 12.80)	8.00 (6.84, 9.81)	0.75 (0.46, 0.85)	1.26 (-0.36, 2.91)
pair_b_e	L_hop_L	RAnkle_IE	14.60 (10.34, 17.49)	13.24 (8.67, 15.04)	-0.21 (-0.48, 0.12)	-2.76 (-6.13, 6.89)
pair_b_e	L_hop_L	LHip_FE	24.93 (19.59, 29.04)	23.75 (17.40, 28.07)	0.94 (0.88, 0.96)	22.92 (14.55, 28.07)
pair_b_e	L_hop_L	LHip_Add	12.56 (6.72, 14.81)	11.28 (5.39, 12.17)	0.95 (0.83, 0.97)	8.44 (2.88, 12.17)
pair_b_e	L_hop_L	LHip_Rot	15.21 (13.03, 16.57)	12.93 (11.53, 14.62)	0.57 (0.30, 0.77)	11.84 (8.97, 14.50)
pair_b_e	L_hop_L	LKnee_FE	8.85 (6.46, 13.81)	7.13 (5.42, 10.56)	0.95 (0.90, 0.98)	1.59 (-0.35, 3.73)
pair_b_e	L_hop_L	LAnkle_PD	8.53 (7.16, 12.19)	6.61 (5.80, 8.89)	0.85 (0.78, 0.90)	1.13 (-1.41, 2.74)
pair_b_e	L_hop_L	LAnkle_IE	14.53 (11.65, 15.79)	12.09 (9.37, 13.38)	-0.11 (-0.47, 0.05)	5.83 (2.50, 10.63)
pair_b_e	L_hop_R	RHip_FE	13.72 (11.02, 17.66)	12.21 (9.25, 15.25)	0.94 (0.91, 0.96)	11.02 (7.31, 14.64)
pair_b_e	L_hop_R	RHip_Add	16.60 (14.11, 18.26)	15.63 (12.80, 16.53)	0.91 (0.82, 0.96)	-15.15 (-16.53, -12.64)
pair_b_e	L_hop_R	RHip_Rot	16.38 (15.28, 21.01)	14.52 (12.62, 18.33)	0.26 (0.09, 0.64)	-13.86 (-17.39, -10.80)
pair_b_e	L_hop_R	RKnee_FE	8.27 (5.07, 10.34)	6.22 (4.14, 8.36)	0.98 (0.94, 0.99)	3.83 (1.53, 5.54)
pair_b_e	L_hop_R	RAnkle_PD	9.19 (8.00, 10.11)	7.62 (6.41, 8.88)	0.88 (0.78, 0.92)	1.47 (-1.32, 2.30)
pair_b_e	L_hop_R	RAnkle_IE	8.97 (7.20, 10.66)	8.20 (6.52, 9.60)	-0.08 (-0.55, 0.22)	-0.89 (-6.52, 1.56)
pair_b_e	L_hop_R	LHip_FE	22.68 (19.12, 29.82)	21.59 (18.16, 28.64)	0.96 (0.92, 0.97)	21.39 (18.03, 28.64)
pair_b_e	L_hop_R	LHip_Add	13.17 (10.71, 15.28)	11.99 (8.64, 13.05)	0.81 (0.73, 0.89)	9.66 (8.18, 12.83)
pair_b_e	L_hop_R	LHip_Rot	11.69 (10.03, 16.32)	10.49 (8.30, 14.20)	0.51 (0.20, 0.85)	9.97 (6.96, 12.91)
pair_b_e	L_hop_R	LKnee_FE	11.64 (10.36, 15.63)	10.17 (7.61, 13.62)	0.92 (0.87, 0.96)	3.56 (0.75, 5.73)
pair_b_e	L_hop_R	LAnkle_PD	16.59 (12.72, 23.48)	12.40 (10.01, 17.57)	0.53 (0.30, 0.76)	-4.10 (-7.94, 2.85)
pair_b_e	L_hop_R	LAnkle_IE	15.35 (12.27, 17.71)	13.13 (10.42, 15.17)	-0.40 (-0.59, 0.20)	2.64 (-2.72, 8.26)
pair_b_e	Squat	RHip_FE	22.20 (20.16, 24.98)	18.96 (15.71, 21.58)	1.00 (0.99, 1.00)	18.96 (15.17, 21.56)
pair_b_e	Squat	RHip_Add	14.08 (13.05, 16.18)	12.99 (11.78, 14.24)	0.81 (0.42, 0.90)	-12.99 (-14.24, -11.78)
pair_b_e	Squat	RHip_Rot	13.94 (12.16, 17.62)	12.78 (10.20, 14.82)	0.75 (0.54, 0.81)	-9.69 (-11.56, -6.90)
pair_b_e	Squat	RKnee_FE	5.27 (4.16, 5.81)	4.40 (3.52, 4.94)	1.00 (0.99, 1.00)	2.36 (0.78, 3.23)
pair_b_e	Squat	RAnkle_PD	5.92 (4.82, 8.87)	4.96 (4.06, 7.95)	0.96 (0.94, 0.97)	4.64 (2.85, 7.88)
pair_b_e	Squat	RAnkle_IE	7.25 (4.25, 9.74)	6.15 (3.54, 8.60)	0.19 (-0.32, 0.52)	0.83 (-1.86, 5.92)
pair_b_e	Squat	LHip_FE	24.20 (21.47, 26.85)	22.25 (19.71, 25.83)	0.99 (0.99, 1.00)	22.25 (19.71, 25.83)
pair_b_e	Squat	LHip_Add	15.26 (12.98, 16.60)	13.04 (9.89, 14.13)	-0.88 (-0.91, -0.71)	13.04 (9.86, 14.09)
pair_b_e	Squat	LHip_Rot	14.04 (12.21, 14.38)	12.23 (11.06, 13.74)	-0.22 (-0.61, -0.04)	11.80 (11.03, 13.74)
pair_b_e	Squat	LKnee_FE	8.21 (7.60, 8.94)	7.42 (6.67, 7.90)	0.99 (0.99, 1.00)	-2.27 (-2.76, -0.86)
pair_b_e	Squat	LAnkle_PD	5.53 (4.48, 6.59)	4.71 (3.67, 6.03)	0.93 (0.87, 0.96)	-1.51 (-3.62, 2.29)
pair_b_e	Squat	LAnkle_IE	8.44 (6.46, 10.92)	7.34 (5.28, 9.85)	-0.07 (-0.46, 0.27)	4.04 (1.33, 8.50)
pair_b_e	CMJ	RHip_FE	22.15 (18.31, 24.76)	18.16 (14.66, 20.30)	0.95 (0.93, 0.98)	15.70 (9.98, 18.23)
pair_b_e	CMJ	RHip_Add	16.63 (14.74, 17.86)	14.62 (13.08, 16.06)	0.14 (-0.38, 0.58)	-14.39 (-16.06, -13.08)
pair_b_e	CMJ	RHip_Rot	17.52 (14.28, 20.91)	13.94 (12.21, 17.15)	0.60 (-0.00, 0.85)	-10.47 (-16.74, -8.54)
pair_b_e	CMJ	RKnee_FE	11.53 (7.91, 14.66)	8.11 (5.24, 9.30)	0.95 (0.92, 0.98)	2.56 (0.30, 4.74)
pair_b_e	CMJ	RAnkle_PD	13.24 (9.39, 16.08)	10.54 (7.01, 12.40)	0.94 (0.90, 0.96)	8.01 (4.60, 10.00)
pair_b_e	CMJ	RAnkle_IE	10.14 (8.15, 11.43)	8.78 (6.99, 10.21)	-0.07 (-0.34, 0.27)	-4.39 (-7.36, 1.85)
pair_b_e	CMJ	LHip_FE	23.42 (20.22, 26.96)	21.75 (17.94, 25.15)	0.95 (0.93, 0.97)	21.75 (17.35, 25.13)
pair_b_e	CMJ	LHip_Add	15.66 (12.30, 17.10)	13.42 (10.34, 14.32)	-0.23 (-0.48, 0.21)	13.33 (10.28, 14.23)
pair_b_e	CMJ	LHip_Rot	14.26 (11.74, 15.56)	12.73 (10.76, 13.82)	0.49 (0.15, 0.67)	12.48 (9.48, 13.77)
pair_b_e	CMJ	LKnee_FE	12.18 (8.25, 15.41)	9.95 (6.51, 11.44)	0.96 (0.93, 0.97)	-0.58 (-1.62, 2.44)
pair_b_e	CMJ	LAnkle_PD	14.12 (11.90, 15.68)	12.03 (8.85, 13.08)	0.92 (0.88, 0.93)	5.82 (2.27, 7.66)
pair_b_e	CMJ	LAnkle_IE	8.29 (6.37, 9.24)	7.30 (5.39, 8.14)	0.22 (-0.31, 0.41)	-0.42 (-1.94, 1.70)
pair_b_e	YB_R	RHip_FE	11.69 (10.52, 16.00)	9.37 (7.24, 14.64)	0.90 (0.83, 0.94)	2.29 (-5.04, 8.73)
pair_b_e	YB_R	RHip_Add	17.71 (13.77, 19.44)	15.27 (12.16, 17.66)	0.62 (0.48, 0.66)	-15.25 (-17.66, -11.79)
pair_b_e	YB_R	RHip_Rot	31.74 (28.12, 33.25)	29.98 (25.20, 31.81)	0.55 (0.38, 0.58)	-29.98 (-31.81, -24.72)
pair_b_e	YB_R	RKnee_FE	8.57 (6.66, 12.85)	7.25 (4.93, 8.10)	0.89 (0.76, 0.95)	-0.94 (-4.29, 1.38)
pair_b_e	YB_R	RAnkle_PD	7.26 (6.11, 9.17)	5.77 (4.73, 6.96)	0.56 (0.44, 0.70)	0.97 (-0.56, 2.49)
pair_b_e	YB_R	RAnkle_IE	14.46 (13.55, 15.36)	12.68 (10.94, 13.34)	-0.27 (-0.43, 0.06)	-9.07 (-12.75, -6.68)
pair_b_e	YB_R	LHip_FE	14.10 (10.56, 19.82)	11.89 (7.83, 19.13)	0.90 (0.85, 0.93)	11.58 (3.37, 19.13)
pair_b_e	YB_R	LHip_Add	10.41 (8.83, 12.48)	9.08 (7.40, 11.40)	0.59 (0.22, 0.71)	3.70 (0.48, 6.40)
pair_b_e	YB_R	LHip_Rot	17.04 (11.94, 20.99)	13.62 (10.07, 17.74)	0.51 (0.47, 0.69)	10.22 (4.03, 15.02)
pair_b_e	YB_R	LKnee_FE	12.23 (10.56, 14.16)	9.25 (8.37, 11.30)	0.85 (0.70, 0.91)	4.25 (2.26, 6.24)
pair_b_e	YB_R	LAnkle_PD	14.58 (11.02, 19.34)	12.47 (8.52, 14.40)	0.67 (0.36, 0.75)	4.33 (0.75, 8.63)
pair_b_e	YB_R	LAnkle_IE	13.02 (11.39, 14.27)	11.22 (9.90, 12.19)	0.19 (-0.01, 0.32)	-0.22 (-5.26, 7.23)
pair_b_e	YB_L	RHip_FE	14.70 (12.56, 16.17)	12.30 (10.72, 13.76)	0.76 (0.65, 0.84)	10.90 (7.78, 13.48)
pair_b_e	YB_L	RHip_Add	15.29 (13.38, 16.68)	13.79 (11.91, 15.26)	0.80 (0.41, 0.87)	-13.79 (-15.19, -11.90)
pair_b_e	YB_L	RHip_Rot	20.33 (16.83, 25.66)	18.14 (14.64, 23.65)	0.46 (0.03, 0.59)	-18.03 (-23.33, -13.00)
pair_b_e	YB_L	RKnee_FE	9.73 (8.98, 13.43)	8.64 (7.25, 9.58)	0.92 (0.77, 0.94)	6.09 (3.12, 6.49)
pair_b_e	YB_L	RAnkle_PD	14.45 (12.13, 15.80)	10.83 (9.40, 13.89)	0.65 (0.48, 0.83)	7.78 (6.98, 11.48)
pair_b_e	YB_L	RAnkle_IE	12.86 (11.87, 13.40)	10.89 (10.24, 11.28)	0.02 (-0.15, 0.15)	3.77 (1.07, 5.37)
pair_b_e	YB_L	LHip_FE	17.67 (12.79, 18.92)	15.34 (11.44, 17.87)	0.94 (0.92, 0.95)	14.80 (9.00, 17.71)
pair_b_e	YB_L	LHip_Add	10.82 (8.31, 12.81)	8.86 (7.16, 10.77)	0.45 (0.35, 0.54)	7.02 (4.95, 9.12)
pair_b_e	YB_L	LHip_Rot	21.08 (18.38, 24.14)	17.85 (14.76, 21.72)	0.79 (0.72, 0.85)	14.57 (11.77, 20.79)
pair_b_e	YB_L	LKnee_FE	9.34 (6.10, 12.05)	6.16 (4.45, 8.18)	0.94 (0.81, 0.96)	3.36 (1.09, 4.87)
pair_b_e	YB_L	LAnkle_PD	7.23 (6.95, 8.52)	6.01 (5.15, 6.73)	0.82 (0.71, 0.86)	-1.87 (-2.49, 0.68)
pair_b_e	YB_L	LAnkle_IE	16.90 (15.35, 17.26)	14.17 (13.41, 15.04)	-0.62 (-0.75, -0.58)	3.51 (-1.64, 7.39)
pair_b_f	BJ	RHip_FE	29.45 (22.30, 35.78)	26.01 (20.65, 32.30)	0.94 (0.85, 0.99)	20.80 (13.82, 25.27)
pair_b_f	BJ	RHip_Add	5.76 (4.33, 9.16)	4.95 (3.51, 8.13)	0.33 (0.09, 0.55)	-0.23 (-2.28, 6.05)
pair_b_f	BJ	RHip_Rot	9.30 (5.87, 13.73)	7.08 (4.79, 10.15)	0.15 (-0.03, 0.64)	-5.04 (-9.59, -0.60)
pair_b_f	BJ	RKnee_FE	17.79 (10.62, 24.43)	13.96 (9.23, 21.14)	0.87 (0.77, 0.96)	2.80 (-3.64, 9.75)
pair_b_f	BJ	RAnkle_PD	21.10 (16.12, 28.29)	16.68 (11.58, 24.10)	0.60 (0.28, 0.84)	4.90 (-7.73, 6.82)
pair_b_f	BJ	RAnkle_IE	10.79 (8.87, 14.31)	10.41 (8.14, 13.60)	0.16 (-0.12, 0.42)	-6.40 (-10.69, -4.11)
pair_b_f	BJ	LHip_FE	31.76 (25.85, 36.93)	27.35 (24.67, 34.81)	0.95 (0.88, 0.99)	24.64 (16.17, 27.89)
pair_b_f	BJ	LHip_Add	8.27 (5.30, 10.55)	6.82 (3.74, 8.91)	0.35 (0.02, 0.65)	-6.37 (-7.34, -1.93)
pair_b_f	BJ	LHip_Rot	8.47 (6.24, 14.29)	7.10 (5.44, 11.55)	-0.20 (-0.48, 0.32)	1.09 (0.29, 3.21)
pair_b_f	BJ	LKnee_FE	16.03 (13.10, 24.84)	14.20 (10.18, 22.52)	0.90 (0.73, 0.96)	5.23 (-1.98, 9.26)
pair_b_f	BJ	LAnkle_PD	18.37 (13.48, 21.86)	14.68 (10.38, 17.38)	0.68 (0.29, 0.84)	1.96 (-1.70, 9.82)
pair_b_f	BJ	LAnkle_IE	10.47 (9.23, 13.08)	9.08 (7.30, 11.34)	-0.14 (-0.53, 0.14)	1.22 (-3.07, 7.20)
pair_b_f	L_hop_L	RHip_FE	15.61 (12.34, 19.06)	14.12 (10.79, 17.11)	0.96 (0.92, 0.98)	14.12 (5.19, 17.01)
pair_b_f	L_hop_L	RHip_Add	6.52 (5.18, 8.59)	5.74 (4.54, 7.12)	0.92 (0.70, 0.96)	-3.12 (-6.61, -1.34)
pair_b_f	L_hop_L	RHip_Rot	7.88 (5.42, 8.44)	6.42 (4.82, 7.21)	0.71 (0.46, 0.82)	-3.07 (-4.99, -1.14)
pair_b_f	L_hop_L	RKnee_FE	6.79 (5.25, 9.07)	5.15 (3.88, 7.65)	0.98 (0.95, 0.99)	1.91 (0.62, 3.41)
pair_b_f	L_hop_L	RAnkle_PD	11.88 (9.45, 16.33)	9.58 (8.24, 13.65)	0.71 (0.55, 0.86)	-2.45 (-6.55, 0.10)
pair_b_f	L_hop_L	RAnkle_IE	12.70 (10.44, 15.69)	11.47 (9.40, 14.22)	-0.02 (-0.26, 0.12)	-9.30 (-14.22, -3.76)
pair_b_f	L_hop_L	LHip_FE	17.89 (12.39, 22.68)	16.85 (9.89, 20.99)	0.95 (0.87, 0.97)	15.20 (8.14, 19.79)
pair_b_f	L_hop_L	LHip_Add	4.94 (4.15, 6.43)	4.10 (3.38, 5.66)	0.97 (0.88, 0.98)	1.87 (-0.50, 4.19)
pair_b_f	L_hop_L	LHip_Rot	7.55 (6.43, 9.97)	6.62 (5.32, 8.37)	0.50 (0.10, 0.78)	3.80 (1.29, 5.70)
pair_b_f	L_hop_L	LKnee_FE	8.24 (4.91, 12.48)	5.92 (4.06, 9.39)	0.98 (0.94, 0.99)	1.24 (0.03, 4.63)
pair_b_f	L_hop_L	LAnkle_PD	9.56 (7.72, 12.69)	7.38 (6.28, 10.34)	0.81 (0.74, 0.92)	-3.08 (-5.32, -0.93)
pair_b_f	L_hop_L	LAnkle_IE	13.47 (11.84, 16.65)	11.14 (9.31, 14.16)	0.02 (-0.23, 0.37)	6.82 (2.36, 13.01)
pair_b_f	L_hop_R	RHip_FE	13.44 (12.08, 17.64)	11.66 (10.44, 16.54)	0.92 (0.85, 0.96)	11.65 (9.88, 16.54)
pair_b_f	L_hop_R	RHip_Add	8.27 (6.04, 9.87)	6.60 (5.19, 8.06)	0.92 (0.87, 0.97)	-4.91 (-7.42, -3.62)
pair_b_f	L_hop_R	RHip_Rot	9.89 (7.36, 10.28)	6.92 (5.85, 7.96)	0.60 (0.28, 0.68)	-2.66 (-5.12, 0.82)
pair_b_f	L_hop_R	RKnee_FE	9.19 (6.73, 12.05)	7.21 (5.17, 9.42)	0.96 (0.92, 0.98)	2.28 (1.05, 4.94)
pair_b_f	L_hop_R	RAnkle_PD	14.89 (13.28, 18.20)	12.73 (10.22, 14.27)	0.70 (0.48, 0.85)	-7.82 (-13.34, -5.10)
pair_b_f	L_hop_R	RAnkle_IE	8.51 (7.48, 10.62)	7.64 (6.28, 10.02)	0.11 (-0.15, 0.38)	-6.52 (-9.91, -5.52)
pair_b_f	L_hop_R	LHip_FE	15.72 (14.52, 24.96)	14.71 (13.15, 23.69)	0.96 (0.94, 0.97)	14.64 (12.78, 22.43)
pair_b_f	L_hop_R	LHip_Add	5.72 (4.71, 8.83)	4.67 (3.77, 7.93)	0.91 (0.86, 0.96)	3.70 (2.17, 6.82)
pair_b_f	L_hop_R	LHip_Rot	5.54 (4.60, 6.72)	4.57 (3.77, 5.66)	0.80 (0.54, 0.91)	1.30 (-2.08, 3.15)
pair_b_f	L_hop_R	LKnee_FE	9.89 (8.25, 13.30)	7.14 (6.55, 10.53)	0.96 (0.91, 0.99)	5.95 (4.48, 6.82)
pair_b_f	L_hop_R	LAnkle_PD	11.61 (8.92, 15.38)	9.35 (6.97, 11.31)	0.73 (0.55, 0.83)	2.93 (-1.37, 5.11)
pair_b_f	L_hop_R	LAnkle_IE	13.91 (11.36, 15.56)	11.88 (9.45, 13.93)	-0.39 (-0.57, 0.07)	0.84 (-3.63, 7.19)
pair_b_f	Squat	RHip_FE	21.32 (20.36, 22.79)	19.21 (16.40, 20.72)	1.00 (0.99, 1.00)	19.21 (16.40, 20.72)
pair_b_f	Squat	RHip_Add	4.23 (3.75, 4.89)	3.88 (3.32, 4.50)	0.76 (0.38, 0.88)	-3.88 (-4.33, -3.32)
pair_b_f	Squat	RHip_Rot	12.05 (9.89, 13.81)	10.06 (8.60, 11.51)	0.62 (0.35, 0.78)	-9.94 (-11.50, -8.60)
pair_b_f	Squat	RKnee_FE	4.77 (4.01, 5.40)	3.80 (3.31, 4.52)	1.00 (0.99, 1.00)	0.84 (-0.52, 1.53)
pair_b_f	Squat	RAnkle_PD	7.24 (4.97, 8.47)	6.36 (4.14, 7.34)	0.96 (0.95, 0.98)	-2.08 (-6.27, 1.28)
pair_b_f	Squat	RAnkle_IE	9.04 (7.83, 10.83)	8.30 (6.84, 9.58)	0.00 (-0.48, 0.32)	-7.68 (-8.91, -4.22)
pair_b_f	Squat	LHip_FE	23.82 (21.60, 25.98)	22.05 (19.10, 23.64)	0.99 (0.99, 1.00)	22.05 (19.10, 23.64)
pair_b_f	Squat	LHip_Add	1.74 (1.38, 2.01)	1.41 (1.13, 1.65)	0.96 (0.92, 0.97)	0.79 (0.45, 1.26)
pair_b_f	Squat	LHip_Rot	4.44 (3.08, 5.08)	3.83 (2.50, 4.56)	0.51 (0.31, 0.69)	2.17 (0.51, 4.14)
pair_b_f	Squat	LKnee_FE	5.57 (5.17, 6.18)	4.73 (4.21, 5.16)	1.00 (0.99, 1.00)	2.22 (1.44, 3.28)
pair_b_f	Squat	LAnkle_PD	3.62 (2.94, 5.40)	2.98 (2.52, 4.76)	0.96 (0.94, 0.97)	0.14 (-1.26, 1.40)
pair_b_f	Squat	LAnkle_IE	11.39 (6.69, 14.76)	10.26 (5.71, 13.93)	-0.21 (-0.45, 0.13)	10.06 (4.02, 13.93)
pair_b_f	CMJ	RHip_FE	20.29 (16.48, 23.75)	17.31 (13.93, 19.30)	0.96 (0.94, 0.98)	15.36 (12.39, 18.60)
pair_b_f	CMJ	RHip_Add	6.30 (5.65, 6.63)	5.94 (5.39, 6.19)	0.62 (0.48, 0.74)	-5.94 (-6.19, -5.31)
pair_b_f	CMJ	RHip_Rot	11.33 (10.31, 12.32)	8.84 (8.14, 10.30)	0.62 (0.09, 0.81)	-8.21 (-10.00, -6.09)
pair_b_f	CMJ	RKnee_FE	11.22 (8.49, 15.20)	7.76 (6.55, 10.15)	0.95 (0.93, 0.98)	3.65 (0.86, 5.33)
pair_b_f	CMJ	RAnkle_PD	12.45 (8.74, 15.60)	10.24 (7.24, 12.27)	0.92 (0.86, 0.95)	4.72 (1.69, 7.85)
pair_b_f	CMJ	RAnkle_IE	9.49 (8.38, 11.51)	8.68 (7.57, 10.26)	0.09 (-0.29, 0.41)	-7.65 (-10.26, -6.65)
pair_b_f	CMJ	LHip_FE	20.92 (19.49, 24.95)	18.66 (16.59, 21.84)	0.96 (0.94, 0.98)	18.19 (15.31, 21.26)
pair_b_f	CMJ	LHip_Add	2.59 (2.18, 3.14)	2.22 (1.82, 2.72)	0.79 (0.65, 0.82)	1.02 (0.42, 2.33)
pair_b_f	CMJ	LHip_Rot	5.04 (4.20, 6.16)	4.13 (3.30, 5.43)	0.54 (0.25, 0.73)	0.95 (-0.59, 3.48)
pair_b_f	CMJ	LKnee_FE	11.93 (8.96, 15.69)	9.16 (6.57, 11.48)	0.95 (0.94, 0.98)	4.75 (2.22, 7.30)
pair_b_f	CMJ	LAnkle_PD	13.35 (10.34, 14.99)	10.14 (7.45, 11.75)	0.93 (0.91, 0.95)	5.14 (2.69, 8.08)
pair_b_f	CMJ	LAnkle_IE	12.45 (9.98, 14.19)	10.40 (8.48, 13.01)	0.27 (0.04, 0.46)	7.19 (4.00, 11.28)
pair_b_f	YB_R	RHip_FE	15.25 (12.90, 15.70)	12.77 (10.68, 14.38)	0.86 (0.76, 0.96)	11.58 (9.88, 12.46)
pair_b_f	YB_R	RHip_Add	6.14 (5.17, 8.65)	4.72 (3.82, 7.21)	0.72 (0.52, 0.83)	-2.46 (-7.07, -0.23)
pair_b_f	YB_R	RHip_Rot	11.70 (8.83, 14.10)	9.03 (7.33, 11.76)	0.63 (0.30, 0.66)	-7.68 (-10.62, -4.32)
pair_b_f	YB_R	RKnee_FE	10.14 (8.07, 16.43)	8.22 (6.74, 9.70)	0.83 (0.73, 0.96)	6.59 (3.61, 6.96)
pair_b_f	YB_R	RAnkle_PD	11.11 (10.42, 16.04)	9.33 (8.02, 12.89)	0.75 (0.63, 0.84)	-8.03 (-10.30, -3.87)
pair_b_f	YB_R	RAnkle_IE	21.56 (19.24, 23.13)	19.45 (17.91, 22.03)	-0.19 (-0.26, 0.02)	-18.54 (-22.03, -16.24)
pair_b_f	YB_R	LHip_FE	14.59 (13.85, 16.52)	13.64 (12.78, 15.09)	0.92 (0.90, 0.94)	13.64 (12.72, 15.08)
pair_b_f	YB_R	LHip_Add	7.88 (6.90, 8.71)	6.81 (5.12, 7.63)	0.31 (-0.08, 0.81)	-0.45 (-2.91, 5.70)
pair_b_f	YB_R	LHip_Rot	10.79 (6.43, 15.20)	9.02 (5.48, 13.11)	0.54 (0.39, 0.69)	-4.13 (-12.75, -0.97)
pair_b_f	YB_R	LKnee_FE	15.32 (8.39, 17.10)	12.58 (6.53, 13.10)	0.85 (0.69, 0.95)	6.78 (4.93, 8.96)
pair_b_f	YB_R	LAnkle_PD	12.47 (11.61, 17.15)	9.85 (9.59, 14.43)	0.55 (0.48, 0.72)	6.73 (4.20, 9.50)
pair_b_f	YB_R	LAnkle_IE	12.16 (11.82, 14.35)	10.92 (9.97, 11.26)	0.12 (-0.07, 0.24)	4.10 (-2.66, 9.06)
pair_b_f	YB_L	RHip_FE	15.93 (12.34, 18.09)	14.48 (9.71, 17.09)	0.83 (0.72, 0.90)	14.48 (8.86, 16.53)
pair_b_f	YB_L	RHip_Add	8.37 (6.22, 10.43)	6.61 (4.92, 8.38)	0.62 (0.40, 0.90)	-4.91 (-8.15, -1.98)
pair_b_f	YB_L	RHip_Rot	10.28 (7.79, 15.59)	8.37 (6.24, 12.66)	0.65 (0.48, 0.70)	1.65 (-6.55, 5.07)
pair_b_f	YB_L	RKnee_FE	12.43 (10.99, 15.58)	10.68 (9.14, 12.19)	0.80 (0.76, 0.94)	8.17 (6.78, 9.33)
pair_b_f	YB_L	RAnkle_PD	14.55 (12.82, 18.17)	11.64 (10.36, 14.28)	0.66 (0.45, 0.78)	5.77 (2.85, 9.46)
pair_b_f	YB_L	RAnkle_IE	11.62 (10.25, 13.87)	10.13 (8.65, 12.39)	-0.22 (-0.29, -0.04)	-4.68 (-6.63, -1.95)
pair_b_f	YB_L	LHip_FE	12.37 (10.58, 15.53)	11.53 (8.10, 13.34)	0.95 (0.88, 0.97)	9.73 (0.49, 11.66)
pair_b_f	YB_L	LHip_Add	5.92 (4.59, 7.05)	5.00 (3.52, 5.41)	0.66 (0.60, 0.78)	2.16 (0.71, 4.61)
pair_b_f	YB_L	LHip_Rot	7.33 (5.48, 9.66)	5.85 (4.41, 7.79)	0.75 (0.66, 0.80)	1.30 (-0.15, 5.46)
pair_b_f	YB_L	LKnee_FE	10.99 (8.45, 12.82)	8.27 (6.87, 10.31)	0.83 (0.77, 0.90)	0.56 (-1.77, 2.55)
pair_b_f	YB_L	LAnkle_PD	22.93 (19.05, 25.05)	19.83 (15.79, 21.71)	0.55 (0.44, 0.64)	-17.27 (-19.38, -14.93)
pair_b_f	YB_L	LAnkle_IE	13.89 (11.41, 18.54)	12.46 (9.68, 17.12)	0.08 (-0.17, 0.29)	10.14 (6.63, 16.32)
pair_b_g	BJ	RHip_FE	35.33 (24.51, 41.31)	32.55 (22.97, 34.63)	0.89 (0.42, 0.98)	16.14 (3.02, 32.97)
pair_b_g	BJ	RHip_Add	5.54 (4.58, 9.77)	4.42 (3.67, 7.25)	0.52 (0.23, 0.59)	0.09 (-2.89, 2.23)
pair_b_g	BJ	RHip_Rot	7.54 (5.21, 14.66)	6.02 (4.39, 10.04)	-0.01 (-0.13, 0.57)	1.04 (-5.40, 4.60)
pair_b_g	BJ	RKnee_FE	17.96 (7.89, 31.67)	12.20 (6.74, 24.35)	0.93 (0.63, 0.96)	2.88 (-4.31, 5.49)
pair_b_g	BJ	RAnkle_PD	13.60 (10.25, 18.88)	9.23 (7.62, 16.51)	0.89 (0.36, 0.94)	-1.80 (-4.64, 6.67)
pair_b_g	BJ	RAnkle_IE	10.42 (7.37, 11.10)	8.70 (6.25, 10.27)	-0.12 (-0.24, 0.42)	-4.36 (-8.94, -2.42)
pair_b_g	BJ	LHip_FE	37.05 (27.87, 45.74)	34.01 (25.35, 37.79)	0.88 (0.42, 0.97)	18.83 (9.93, 34.23)
pair_b_g	BJ	LHip_Add	6.08 (3.81, 9.78)	5.40 (3.00, 7.67)	0.52 (0.16, 0.61)	-1.60 (-4.71, -0.32)
pair_b_g	BJ	LHip_Rot	9.50 (7.91, 12.51)	7.34 (6.57, 10.11)	-0.23 (-0.44, 0.47)	-0.73 (-1.85, 2.45)
pair_b_g	BJ	LKnee_FE	18.55 (12.07, 29.21)	15.98 (10.50, 23.65)	0.93 (0.61, 0.97)	7.20 (-0.13, 11.15)
pair_b_g	BJ	LAnkle_PD	14.85 (11.94, 22.08)	13.59 (10.10, 19.70)	0.93 (0.33, 0.95)	9.35 (3.70, 10.94)
pair_b_g	BJ	LAnkle_IE	9.16 (8.69, 12.22)	8.02 (7.64, 9.60)	-0.15 (-0.22, -0.08)	0.54 (-3.80, 2.06)
pair_b_g	L_hop_L	RHip_FE	18.37 (13.20, 21.20)	17.15 (10.63, 19.78)	0.95 (0.88, 0.98)	15.86 (3.12, 19.78)
pair_b_g	L_hop_L	RHip_Add	7.47 (6.60, 10.76)	6.68 (5.23, 9.63)	0.86 (0.81, 0.96)	-4.96 (-6.75, -3.78)
pair_b_g	L_hop_L	RHip_Rot	6.65 (5.28, 7.98)	5.54 (4.17, 6.40)	0.67 (0.57, 0.76)	-1.27 (-3.62, -0.59)
pair_b_g	L_hop_L	RKnee_FE	8.97 (5.90, 13.62)	6.76 (4.41, 11.27)	0.97 (0.89, 0.99)	2.75 (0.41, 4.79)
pair_b_g	L_hop_L	RAnkle_PD	10.29 (8.78, 13.14)	8.14 (7.19, 11.52)	0.73 (0.49, 0.85)	-0.75 (-3.58, 2.44)
pair_b_g	L_hop_L	RAnkle_IE	11.61 (10.34, 16.06)	10.25 (9.31, 13.86)	-0.27 (-0.50, -0.09)	-8.34 (-10.57, -1.13)
pair_b_g	L_hop_L	LHip_FE	22.82 (16.91, 25.89)	21.96 (14.52, 24.20)	0.94 (0.85, 0.97)	20.29 (10.91, 24.02)
pair_b_g	L_hop_L	LHip_Add	5.31 (3.88, 7.08)	4.63 (3.21, 6.05)	0.97 (0.89, 0.98)	2.26 (0.21, 4.69)
pair_b_g	L_hop_L	LHip_Rot	10.42 (8.92, 14.35)	9.10 (7.54, 11.56)	0.44 (0.14, 0.74)	7.03 (2.45, 9.48)
pair_b_g	L_hop_L	LKnee_FE	9.52 (6.75, 13.84)	8.01 (5.57, 11.46)	0.97 (0.91, 0.99)	5.46 (3.35, 8.38)
pair_b_g	L_hop_L	LAnkle_PD	9.68 (7.43, 13.88)	8.16 (6.31, 11.09)	0.91 (0.78, 0.94)	2.93 (2.02, 8.71)
pair_b_g	L_hop_L	LAnkle_IE	11.98 (9.05, 14.89)	9.60 (7.62, 11.42)	0.17 (-0.35, 0.33)	4.57 (1.64, 8.49)
pair_b_g	L_hop_R	RHip_FE	13.62 (12.86, 16.99)	12.71 (11.62, 15.84)	0.96 (0.92, 0.98)	12.71 (11.60, 15.84)
pair_b_g	L_hop_R	RHip_Add	6.89 (5.62, 8.37)	5.74 (4.66, 6.91)	0.97 (0.89, 0.99)	-5.16 (-5.58, -4.06)
pair_b_g	L_hop_R	RHip_Rot	6.76 (5.64, 9.61)	5.42 (4.23, 7.95)	0.56 (0.35, 0.73)	-2.17 (-3.92, -0.71)
pair_b_g	L_hop_R	RKnee_FE	10.20 (7.26, 12.22)	8.53 (6.26, 10.24)	0.97 (0.92, 0.99)	4.25 (2.60, 8.30)
pair_b_g	L_hop_R	RAnkle_PD	9.79 (7.94, 13.74)	7.68 (6.90, 10.39)	0.87 (0.77, 0.92)	3.23 (1.08, 7.66)
pair_b_g	L_hop_R	RAnkle_IE	10.25 (7.88, 11.61)	8.12 (7.24, 10.25)	-0.20 (-0.46, 0.12)	-2.91 (-5.40, -0.98)
pair_b_g	L_hop_R	LHip_FE	16.36 (14.99, 21.80)	15.66 (14.19, 19.49)	0.95 (0.92, 0.97)	15.66 (13.90, 18.63)
pair_b_g	L_hop_R	LHip_Add	5.42 (4.55, 6.47)	4.27 (3.59, 5.48)	0.91 (0.86, 0.95)	1.78 (0.12, 2.50)
pair_b_g	L_hop_R	LHip_Rot	6.88 (6.01, 9.85)	6.14 (5.12, 7.87)	0.62 (0.35, 0.80)	3.14 (-2.25, 4.39)
pair_b_g	L_hop_R	LKnee_FE	10.71 (8.07, 14.27)	9.15 (7.09, 11.77)	0.97 (0.93, 0.99)	6.83 (4.55, 8.76)
pair_b_g	L_hop_R	LAnkle_PD	13.80 (11.29, 16.97)	11.88 (9.84, 14.48)	0.70 (0.60, 0.80)	3.00 (0.73, 9.00)
pair_b_g	L_hop_R	LAnkle_IE	11.13 (9.41, 13.62)	9.63 (7.70, 11.65)	-0.34 (-0.46, -0.10)	-0.82 (-2.77, 3.78)
pair_b_g	Squat	RHip_FE	22.32 (20.72, 24.88)	20.71 (17.01, 22.78)	0.99 (0.99, 1.00)	20.71 (17.01, 22.78)
pair_b_g	Squat	RHip_Add	3.38 (2.70, 3.91)	2.85 (2.18, 3.54)	0.88 (0.54, 0.95)	-2.84 (-3.38, -1.72)
pair_b_g	Squat	RHip_Rot	5.07 (3.31, 6.90)	4.24 (2.69, 5.54)	0.69 (0.40, 0.87)	-3.97 (-5.44, -1.25)
pair_b_g	Squat	RKnee_FE	4.94 (4.53, 6.14)	4.10 (3.42, 4.76)	1.00 (0.99, 1.00)	2.71 (2.03, 3.82)
pair_b_g	Squat	RAnkle_PD	5.80 (4.63, 6.55)	5.20 (3.85, 6.21)	0.97 (0.96, 0.98)	5.13 (2.90, 6.21)
pair_b_g	Squat	RAnkle_IE	4.87 (3.75, 6.16)	4.14 (3.04, 5.74)	0.03 (-0.35, 0.41)	-0.12 (-3.13, 1.39)
pair_b_g	Squat	LHip_FE	25.24 (22.16, 27.28)	24.01 (19.36, 25.96)	0.99 (0.99, 1.00)	24.01 (19.36, 25.96)
pair_b_g	Squat	LHip_Add	2.84 (2.29, 3.35)	2.38 (1.91, 2.80)	0.83 (0.67, 0.87)	1.34 (0.80, 2.18)
pair_b_g	Squat	LHip_Rot	7.55 (5.62, 9.47)	6.66 (4.77, 8.34)	0.40 (0.01, 0.56)	6.57 (4.70, 8.32)
pair_b_g	Squat	LKnee_FE	8.07 (7.34, 8.85)	6.58 (6.00, 7.09)	1.00 (0.99, 1.00)	6.11 (4.82, 7.02)
pair_b_g	Squat	LAnkle_PD	9.09 (7.84, 10.64)	8.80 (7.24, 9.92)	0.97 (0.96, 0.98)	8.80 (7.17, 9.92)
pair_b_g	Squat	LAnkle_IE	9.23 (7.70, 14.70)	7.99 (6.28, 13.47)	0.23 (0.07, 0.44)	7.59 (4.42, 13.47)
pair_b_g	CMJ	RHip_FE	20.60 (16.80, 24.67)	17.59 (14.05, 20.75)	0.96 (0.92, 0.98)	17.30 (13.78, 20.65)
pair_b_g	CMJ	RHip_Add	5.67 (3.85, 6.91)	4.74 (3.43, 5.64)	0.43 (0.26, 0.70)	-3.42 (-4.11, -2.80)
pair_b_g	CMJ	RHip_Rot	8.31 (7.04, 9.92)	6.93 (5.43, 8.02)	0.49 (0.01, 0.74)	-4.66 (-6.92, -3.13)
pair_b_g	CMJ	RKnee_FE	12.15 (9.61, 16.90)	9.02 (6.36, 11.62)	0.94 (0.89, 0.97)	5.05 (2.90, 6.25)
pair_b_g	CMJ	RAnkle_PD	11.48 (9.27, 16.33)	8.60 (6.25, 11.83)	0.93 (0.84, 0.95)	6.98 (3.91, 8.58)
pair_b_g	CMJ	RAnkle_IE	9.00 (7.49, 9.75)	7.27 (6.22, 8.99)	-0.06 (-0.37, 0.37)	-3.68 (-7.18, 0.29)
pair_b_g	CMJ	LHip_FE	22.67 (20.29, 26.89)	21.15 (18.42, 24.27)	0.95 (0.91, 0.98)	20.82 (17.42, 24.27)
pair_b_g	CMJ	LHip_Add	2.91 (2.75, 5.31)	2.42 (2.18, 3.35)	0.50 (0.16, 0.63)	0.80 (-0.81, 1.57)
pair_b_g	CMJ	LHip_Rot	7.51 (5.89, 9.05)	6.46 (5.20, 8.60)	0.49 (0.03, 0.74)	2.89 (1.41, 5.00)
pair_b_g	CMJ	LKnee_FE	13.07 (11.30, 16.83)	11.03 (8.84, 13.25)	0.95 (0.89, 0.98)	8.53 (5.64, 10.36)
pair_b_g	CMJ	LAnkle_PD	12.82 (10.68, 15.29)	10.68 (9.34, 12.58)	0.95 (0.88, 0.96)	9.04 (6.81, 9.56)
pair_b_g	CMJ	LAnkle_IE	7.72 (6.76, 11.14)	6.84 (5.63, 8.74)	-0.00 (-0.27, 0.22)	1.60 (-1.53, 6.38)
pair_b_g	YB_R	RHip_FE	19.33 (18.84, 26.18)	17.95 (17.66, 22.47)	0.94 (0.78, 0.96)	17.87 (16.84, 21.00)
pair_b_g	YB_R	RHip_Add	6.27 (5.34, 6.81)	5.20 (4.22, 5.68)	0.62 (0.50, 0.74)	-2.29 (-4.66, -0.82)
pair_b_g	YB_R	RHip_Rot	7.68 (4.93, 11.24)	6.95 (4.04, 8.56)	0.73 (0.66, 0.78)	-2.71 (-7.87, -1.61)
pair_b_g	YB_R	RKnee_FE	10.95 (9.63, 15.76)	9.44 (8.70, 12.18)	0.95 (0.70, 0.97)	8.81 (7.23, 9.69)
pair_b_g	YB_R	RAnkle_PD	10.93 (7.76, 12.60)	8.08 (6.75, 10.80)	0.77 (0.56, 0.79)	6.61 (5.55, 9.67)
pair_b_g	YB_R	RAnkle_IE	19.42 (17.11, 22.15)	17.33 (14.33, 20.60)	-0.69 (-0.76, -0.68)	-14.94 (-19.88, -13.09)
pair_b_g	YB_R	LHip_FE	22.09 (19.97, 24.64)	20.75 (18.96, 23.39)	0.85 (0.64, 0.91)	20.75 (18.96, 23.39)
pair_b_g	YB_R	LHip_Add	6.33 (5.85, 6.86)	5.38 (4.50, 5.85)	0.80 (0.71, 0.84)	-1.96 (-5.21, -1.26)
pair_b_g	YB_R	LHip_Rot	8.14 (7.02, 12.76)	7.18 (5.53, 9.27)	0.52 (0.37, 0.66)	-3.76 (-5.94, -0.33)
pair_b_g	YB_R	LKnee_FE	13.46 (12.84, 19.76)	12.57 (10.86, 15.85)	0.94 (0.75, 0.95)	12.36 (10.25, 13.19)
pair_b_g	YB_R	LAnkle_PD	12.64 (11.30, 13.67)	9.93 (8.56, 11.07)	0.78 (0.44, 0.81)	5.78 (4.18, 7.27)
pair_b_g	YB_R	LAnkle_IE	13.12 (10.35, 14.42)	11.13 (8.54, 13.51)	0.11 (-0.00, 0.31)	-1.36 (-13.26, 3.90)
pair_b_g	YB_L	RHip_FE	21.32 (19.15, 22.74)	20.17 (18.45, 20.77)	0.81 (0.73, 0.89)	20.17 (18.45, 20.46)
pair_b_g	YB_L	RHip_Add	7.28 (5.94, 9.66)	5.58 (4.46, 8.04)	0.76 (0.38, 0.90)	-4.25 (-6.69, -3.14)
pair_b_g	YB_L	RHip_Rot	9.46 (8.05, 9.99)	7.40 (5.85, 8.61)	0.74 (0.63, 0.79)	1.30 (-5.02, 4.30)
pair_b_g	YB_L	RKnee_FE	17.46 (15.74, 20.05)	15.67 (14.24, 16.97)	0.89 (0.73, 0.94)	13.33 (12.88, 14.59)
pair_b_g	YB_L	RAnkle_PD	18.00 (14.62, 19.89)	15.27 (11.95, 16.42)	0.59 (0.48, 0.75)	13.38 (9.60, 15.14)
pair_b_g	YB_L	RAnkle_IE	12.15 (11.43, 14.55)	10.57 (9.45, 13.70)	0.20 (-0.13, 0.38)	-6.16 (-8.78, -1.04)
pair_b_g	YB_L	LHip_FE	18.94 (17.27, 22.78)	18.09 (15.53, 19.99)	0.95 (0.89, 0.98)	17.86 (15.53, 18.85)
pair_b_g	YB_L	LHip_Add	7.20 (5.60, 8.57)	5.93 (4.74, 6.78)	0.43 (0.23, 0.50)	-1.45 (-2.49, 0.67)
pair_b_g	YB_L	LHip_Rot	10.28 (7.75, 10.97)	7.22 (6.41, 9.07)	0.78 (0.69, 0.88)	-2.37 (-5.64, 0.66)
pair_b_g	YB_L	LKnee_FE	13.96 (12.39, 16.56)	11.87 (10.67, 12.93)	0.95 (0.82, 0.96)	11.78 (10.18, 12.09)
pair_b_g	YB_L	LAnkle_PD	14.15 (12.26, 16.28)	13.32 (11.23, 15.53)	0.80 (0.78, 0.87)	13.32 (10.79, 15.53)
pair_b_g	YB_L	LAnkle_IE	13.99 (13.59, 14.59)	12.46 (10.72, 12.68)	-0.74 (-0.87, -0.62)	-2.92 (-6.97, 3.95)
pair_c_d	BJ	RHip_FE	25.67 (20.60, 30.69)	22.53 (17.88, 26.67)	0.96 (0.88, 0.99)	18.44 (12.61, 22.06)
pair_c_d	BJ	RHip_Add	13.25 (10.73, 15.75)	10.80 (9.55, 13.93)	0.42 (-0.13, 0.76)	-10.71 (-13.07, -9.48)
pair_c_d	BJ	RHip_Rot	15.13 (13.63, 17.51)	13.35 (11.24, 14.96)	0.20 (-0.38, 0.49)	-11.42 (-13.27, -6.24)
pair_c_d	BJ	RKnee_FE	10.53 (6.44, 13.86)	8.85 (5.17, 11.03)	0.96 (0.88, 0.98)	-4.01 (-5.15, -1.25)
pair_c_d	BJ	RAnkle_PD	11.14 (8.47, 14.40)	8.46 (6.48, 10.82)	0.88 (0.67, 0.94)	-2.33 (-3.90, -0.24)
pair_c_d	BJ	RAnkle_IE	9.91 (8.60, 11.00)	8.35 (7.44, 9.81)	-0.15 (-0.34, 0.17)	-3.21 (-8.10, -0.97)
pair_c_d	BJ	LHip_FE	27.86 (22.68, 33.13)	24.38 (20.24, 28.38)	0.96 (0.88, 0.99)	23.14 (18.76, 26.32)
pair_c_d	BJ	LHip_Add	8.25 (6.75, 9.63)	6.88 (5.80, 8.46)	0.55 (0.19, 0.78)	6.25 (4.70, 8.36)
pair_c_d	BJ	LHip_Rot	8.38 (6.56, 10.48)	7.15 (5.70, 9.42)	0.42 (0.23, 0.52)	7.10 (3.21, 9.31)
pair_c_d	BJ	LKnee_FE	11.80 (7.21, 14.89)	9.20 (5.95, 12.22)	0.95 (0.86, 0.97)	-2.10 (-4.30, 0.03)
pair_c_d	BJ	LAnkle_PD	12.01 (9.07, 16.37)	9.77 (6.68, 13.27)	0.85 (0.74, 0.89)	-6.01 (-10.60, -0.19)
pair_c_d	BJ	LAnkle_IE	9.08 (7.90, 10.68)	8.21 (6.49, 9.43)	-0.20 (-0.41, 0.03)	-1.90 (-2.97, 1.65)
pair_c_d	L_hop_L	RHip_FE	19.14 (14.23, 25.28)	15.92 (11.60, 21.90)	0.92 (0.87, 0.95)	12.02 (1.89, 20.79)
pair_c_d	L_hop_L	RHip_Add	14.85 (11.24, 17.36)	13.10 (9.89, 15.50)	0.81 (0.67, 0.90)	-12.58 (-14.66, -9.65)
pair_c_d	L_hop_L	RHip_Rot	13.70 (10.01, 21.55)	11.00 (8.54, 17.24)	0.30 (0.12, 0.58)	-11.00 (-15.11, -6.41)
pair_c_d	L_hop_L	RKnee_FE	7.32 (5.91, 13.16)	5.81 (4.65, 10.07)	0.97 (0.89, 0.99)	-2.42 (-3.89, -0.08)
pair_c_d	L_hop_L	RAnkle_PD	13.21 (9.62, 17.50)	10.17 (7.57, 13.64)	0.72 (0.33, 0.77)	-3.29 (-5.94, 0.51)
pair_c_d	L_hop_L	RAnkle_IE	14.24 (10.35, 17.27)	11.42 (8.80, 14.65)	-0.28 (-0.40, 0.25)	-1.78 (-7.28, 4.78)
pair_c_d	L_hop_L	LHip_FE	20.52 (14.61, 25.91)	18.08 (11.81, 24.08)	0.94 (0.77, 0.96)	16.25 (6.89, 24.08)
pair_c_d	L_hop_L	LHip_Add	15.00 (10.49, 16.81)	12.05 (8.73, 14.19)	0.96 (0.76, 0.97)	9.44 (6.08, 13.58)
pair_c_d	L_hop_L	LHip_Rot	17.35 (14.70, 21.73)	15.09 (12.56, 19.64)	0.48 (0.05, 0.62)	13.34 (8.88, 15.99)
pair_c_d	L_hop_L	LKnee_FE	12.11 (9.50, 13.82)	10.17 (8.26, 10.92)	0.95 (0.89, 0.98)	-5.55 (-7.50, -2.28)
pair_c_d	L_hop_L	LAnkle_PD	18.83 (14.56, 23.35)	14.99 (12.22, 17.38)	0.54 (0.19, 0.74)	-10.87 (-13.84, -5.44)
pair_c_d	L_hop_L	LAnkle_IE	13.02 (11.96, 14.25)	10.90 (10.23, 11.74)	0.09 (-0.18, 0.37)	4.63 (-3.16, 6.56)
pair_c_d	L_hop_R	RHip_FE	12.25 (8.27, 15.27)	9.94 (6.77, 12.75)	0.94 (0.91, 0.97)	7.29 (4.42, 11.27)
pair_c_d	L_hop_R	RHip_Add	9.29 (7.78, 10.96)	7.94 (6.55, 9.53)	0.95 (0.88, 0.98)	-7.25 (-9.47, -5.75)
pair_c_d	L_hop_R	RHip_Rot	15.21 (12.22, 18.11)	12.95 (10.52, 15.97)	0.40 (0.29, 0.68)	-12.28 (-14.76, -9.24)
pair_c_d	L_hop_R	RKnee_FE	10.09 (7.45, 13.24)	7.72 (6.00, 10.97)	0.97 (0.94, 0.99)	-4.68 (-7.29, -2.88)
pair_c_d	L_hop_R	RAnkle_PD	14.30 (10.33, 20.23)	10.85 (7.87, 14.94)	0.81 (0.74, 0.87)	-6.51 (-10.61, -1.71)
pair_c_d	L_hop_R	RAnkle_IE	10.54 (9.34, 13.01)	9.01 (7.85, 10.46)	-0.13 (-0.38, 0.23)	1.28 (-4.61, 6.21)
pair_c_d	L_hop_R	LHip_FE	17.93 (14.72, 22.95)	16.98 (13.20, 21.03)	0.94 (0.89, 0.97)	16.44 (12.81, 20.30)
pair_c_d	L_hop_R	LHip_Add	7.65 (6.41, 9.19)	6.34 (5.26, 7.34)	0.79 (0.75, 0.92)	3.91 (1.56, 4.75)
pair_c_d	L_hop_R	LHip_Rot	8.15 (5.89, 10.39)	6.71 (4.74, 8.69)	0.79 (0.52, 0.90)	3.40 (0.27, 6.31)
pair_c_d	L_hop_R	LKnee_FE	9.39 (7.09, 10.60)	7.73 (5.98, 8.28)	0.98 (0.93, 0.99)	-3.25 (-5.61, -1.60)
pair_c_d	L_hop_R	LAnkle_PD	18.77 (12.02, 26.88)	15.44 (9.81, 20.64)	0.56 (0.06, 0.68)	-7.14 (-14.89, -2.17)
pair_c_d	L_hop_R	LAnkle_IE	13.75 (11.24, 15.64)	11.24 (9.71, 14.06)	-0.43 (-0.63, -0.19)	-2.59 (-6.04, 3.46)
pair_c_d	Squat	RHip_FE	26.09 (23.14, 28.07)	22.79 (18.12, 25.39)	0.99 (0.99, 0.99)	22.71 (18.12, 25.39)
pair_c_d	Squat	RHip_Add	9.86 (8.95, 10.77)	8.23 (7.40, 8.72)	0.83 (0.75, 0.92)	-8.13 (-8.72, -7.36)
pair_c_d	Squat	RHip_Rot	13.58 (11.07, 14.74)	11.58 (9.67, 12.62)	0.79 (0.52, 0.87)	-9.23 (-10.23, -8.61)
pair_c_d	Squat	RKnee_FE	5.62 (4.95, 6.97)	4.32 (3.60, 5.21)	0.99 (0.99, 0.99)	-2.12 (-3.34, -1.40)
pair_c_d	Squat	RAnkle_PD	4.25 (3.92, 5.39)	3.58 (2.99, 4.76)	0.95 (0.93, 0.96)	0.52 (-1.90, 1.94)
pair_c_d	Squat	RAnkle_IE	6.17 (5.05, 9.84)	5.01 (4.27, 8.60)	-0.31 (-0.52, 0.32)	1.84 (-2.95, 4.49)
pair_c_d	Squat	LHip_FE	24.97 (22.07, 27.21)	23.10 (19.79, 25.69)	0.99 (0.99, 0.99)	23.07 (19.58, 25.69)
pair_c_d	Squat	LHip_Add	8.31 (7.40, 9.69)	6.63 (5.98, 7.49)	-0.71 (-0.81, -0.29)	5.98 (4.76, 6.89)
pair_c_d	Squat	LHip_Rot	5.67 (4.42, 6.84)	4.71 (3.59, 5.96)	-0.27 (-0.50, 0.12)	2.83 (0.85, 4.98)
pair_c_d	Squat	LKnee_FE	9.62 (8.25, 11.60)	7.93 (7.22, 10.20)	0.99 (0.98, 0.99)	-6.63 (-7.25, -5.07)
pair_c_d	Squat	LAnkle_PD	6.48 (4.91, 9.02)	5.22 (4.31, 7.69)	0.88 (0.83, 0.92)	-3.54 (-7.69, 1.57)
pair_c_d	Squat	LAnkle_IE	9.94 (7.55, 11.06)	8.56 (6.62, 9.43)	-0.13 (-0.66, 0.09)	6.11 (3.59, 7.62)
pair_c_d	CMJ	RHip_FE	23.41 (17.54, 27.51)	20.98 (15.41, 23.53)	0.95 (0.93, 0.97)	17.72 (12.41, 22.83)
pair_c_d	CMJ	RHip_Add	12.00 (10.86, 14.31)	9.85 (8.72, 12.15)	0.09 (-0.38, 0.74)	-9.53 (-12.15, -8.38)
pair_c_d	CMJ	RHip_Rot	13.53 (12.39, 16.42)	11.74 (10.12, 13.69)	0.55 (0.03, 0.83)	-9.93 (-12.32, -6.19)
pair_c_d	CMJ	RKnee_FE	11.87 (8.19, 14.85)	8.00 (5.87, 10.36)	0.95 (0.93, 0.98)	-1.19 (-3.68, 1.97)
pair_c_d	CMJ	RAnkle_PD	12.93 (10.09, 16.73)	10.30 (8.16, 13.45)	0.92 (0.87, 0.95)	6.91 (2.91, 10.92)
pair_c_d	CMJ	RAnkle_IE	11.15 (9.62, 12.48)	9.96 (8.88, 10.99)	0.20 (-0.14, 0.53)	-0.80 (-2.49, 5.37)
pair_c_d	CMJ	LHip_FE	23.59 (18.40, 27.04)	21.45 (16.47, 24.97)	0.95 (0.92, 0.97)	19.95 (15.34, 24.89)
pair_c_d	CMJ	LHip_Add	8.18 (6.92, 10.26)	6.38 (5.43, 7.85)	0.04 (-0.39, 0.26)	5.38 (3.75, 7.27)
pair_c_d	CMJ	LHip_Rot	7.64 (5.90, 9.26)	6.79 (4.92, 7.97)	0.55 (0.17, 0.69)	2.76 (0.82, 5.46)
pair_c_d	CMJ	LKnee_FE	11.86 (9.14, 15.60)	9.13 (7.04, 10.81)	0.95 (0.93, 0.97)	-2.17 (-5.06, -0.79)
pair_c_d	CMJ	LAnkle_PD	17.20 (14.69, 21.09)	14.11 (12.25, 17.49)	0.85 (0.71, 0.87)	6.56 (-2.49, 8.78)
pair_c_d	CMJ	LAnkle_IE	12.09 (9.94, 13.06)	9.95 (8.66, 11.80)	0.31 (-0.03, 0.53)	3.21 (0.38, 5.50)
pair_c_d	YB_R	RHip_FE	15.67 (14.77, 19.87)	14.17 (12.30, 16.50)	0.71 (0.65, 0.82)	-3.45 (-7.02, 6.99)
pair_c_d	YB_R	RHip_Add	10.52 (9.23, 12.92)	9.02 (7.53, 11.21)	0.76 (0.54, 0.82)	-5.78 (-7.00, -1.12)
pair_c_d	YB_R	RHip_Rot	15.37 (13.44, 17.04)	13.50 (12.03, 14.76)	0.04 (-0.41, 0.36)	-9.84 (-11.90, 0.60)
pair_c_d	YB_R	RKnee_FE	21.62 (15.84, 23.70)	16.12 (11.90, 17.98)	0.63 (0.56, 0.80)	-13.06 (-15.65, -7.35)
pair_c_d	YB_R	RAnkle_PD	23.58 (18.18, 28.52)	18.90 (14.15, 24.57)	0.49 (0.39, 0.59)	-16.05 (-23.48, -12.93)
pair_c_d	YB_R	RAnkle_IE	14.62 (12.65, 16.42)	12.71 (10.68, 14.17)	0.22 (0.09, 0.28)	-8.25 (-10.67, -6.63)
pair_c_d	YB_R	LHip_FE	12.43 (11.72, 16.06)	10.71 (9.63, 13.63)	0.90 (0.85, 0.93)	10.26 (0.27, 10.63)
pair_c_d	YB_R	LHip_Add	7.61 (6.70, 9.15)	6.23 (5.13, 7.09)	0.76 (0.58, 0.82)	2.34 (0.89, 3.26)
pair_c_d	YB_R	LHip_Rot	13.17 (11.61, 16.32)	10.96 (9.43, 14.41)	0.59 (0.46, 0.67)	-2.98 (-7.03, 2.48)
pair_c_d	YB_R	LKnee_FE	12.99 (10.80, 13.73)	9.86 (7.47, 10.64)	0.87 (0.75, 0.92)	-3.10 (-7.59, -0.86)
pair_c_d	YB_R	LAnkle_PD	15.79 (13.69, 20.10)	13.21 (11.04, 16.64)	0.55 (0.44, 0.66)	2.35 (-3.92, 4.44)
pair_c_d	YB_R	LAnkle_IE	12.14 (10.78, 13.56)	10.40 (8.98, 11.78)	0.14 (0.02, 0.33)	1.37 (-2.76, 5.44)
pair_c_d	YB_L	RHip_FE	14.08 (12.21, 15.33)	12.19 (9.90, 13.14)	0.91 (0.81, 0.93)	10.28 (5.87, 12.64)
pair_c_d	YB_L	RHip_Add	7.16 (5.87, 11.76)	6.10 (4.75, 9.73)	0.76 (0.37, 0.93)	-5.34 (-9.61, -3.50)
pair_c_d	YB_L	RHip_Rot	13.70 (10.23, 18.66)	11.37 (8.50, 16.37)	0.70 (0.45, 0.81)	-7.26 (-16.37, -3.20)
pair_c_d	YB_L	RKnee_FE	8.16 (5.93, 12.36)	6.58 (4.30, 8.17)	0.93 (0.77, 0.95)	-1.66 (-4.14, -0.73)
pair_c_d	YB_L	RAnkle_PD	17.20 (14.35, 20.35)	14.49 (11.94, 18.05)	0.57 (0.47, 0.72)	10.13 (7.39, 13.30)
pair_c_d	YB_L	RAnkle_IE	13.89 (12.73, 15.19)	12.07 (10.64, 13.16)	0.31 (0.09, 0.49)	7.45 (2.47, 10.21)
pair_c_d	YB_L	LHip_FE	14.63 (12.98, 19.38)	12.15 (9.98, 16.53)	0.87 (0.74, 0.89)	5.71 (0.21, 11.89)
pair_c_d	YB_L	LHip_Add	10.40 (8.07, 11.46)	8.09 (6.52, 10.01)	0.77 (0.65, 0.84)	5.90 (3.81, 6.93)
pair_c_d	YB_L	LHip_Rot	14.53 (12.72, 16.56)	11.52 (9.84, 14.77)	0.39 (0.28, 0.57)	9.49 (6.84, 14.46)
pair_c_d	YB_L	LKnee_FE	12.56 (10.96, 15.92)	10.33 (8.63, 13.28)	0.84 (0.78, 0.93)	-7.82 (-9.42, -5.64)
pair_c_d	YB_L	LAnkle_PD	24.14 (22.73, 27.92)	20.73 (19.15, 23.71)	0.64 (0.57, 0.79)	-19.53 (-23.16, -18.04)
pair_c_d	YB_L	LAnkle_IE	13.94 (11.90, 16.46)	12.03 (10.08, 14.51)	-0.50 (-0.70, -0.25)	-5.61 (-11.50, -2.64)
pair_c_e	BJ	RHip_FE	27.29 (21.72, 33.84)	24.09 (19.44, 28.57)	0.97 (0.83, 0.99)	19.97 (14.27, 24.92)
pair_c_e	BJ	RHip_Add	12.64 (12.07, 14.92)	12.19 (10.17, 13.51)	0.31 (-0.25, 0.78)	-12.19 (-13.51, -8.20)
pair_c_e	BJ	RHip_Rot	13.85 (12.53, 16.77)	11.56 (9.65, 14.07)	0.04 (-0.54, 0.51)	-9.98 (-11.50, -6.30)
pair_c_e	BJ	RKnee_FE	10.45 (6.25, 11.75)	8.40 (4.90, 9.10)	0.95 (0.90, 0.97)	2.41 (1.82, 2.92)
pair_c_e	BJ	RAnkle_PD	10.19 (8.24, 11.82)	8.27 (7.10, 10.16)	0.91 (0.83, 0.95)	-0.51 (-4.31, 1.15)
pair_c_e	BJ	RAnkle_IE	9.39 (8.16, 10.43)	7.85 (6.79, 9.48)	0.03 (-0.28, 0.24)	-4.92 (-9.11, -2.88)
pair_c_e	BJ	LHip_FE	29.55 (23.57, 34.10)	25.93 (22.14, 31.84)	0.96 (0.85, 0.99)	25.14 (21.35, 31.41)
pair_c_e	BJ	LHip_Add	9.90 (7.77, 12.70)	8.73 (6.36, 10.49)	0.36 (0.20, 0.75)	8.55 (5.58, 10.49)
pair_c_e	BJ	LHip_Rot	11.92 (11.18, 15.63)	10.75 (8.88, 14.50)	0.35 (0.06, 0.56)	10.75 (7.59, 14.50)
pair_c_e	BJ	LKnee_FE	13.55 (9.30, 15.77)	10.84 (7.39, 12.83)	0.93 (0.89, 0.95)	2.67 (1.91, 4.89)
pair_c_e	BJ	LAnkle_PD	9.32 (7.73, 13.89)	7.74 (6.23, 9.92)	0.91 (0.85, 0.94)	-5.25 (-8.07, -2.97)
pair_c_e	BJ	LAnkle_IE	10.60 (9.68, 11.87)	9.45 (8.27, 11.01)	-0.20 (-0.55, 0.10)	0.27 (-3.06, 4.77)
pair_c_e	L_hop_L	RHip_FE	18.07 (15.58, 22.87)	14.94 (12.31, 21.89)	0.95 (0.91, 0.96)	14.09 (7.86, 21.89)
pair_c_e	L_hop_L	RHip_Add	10.46 (7.57, 13.67)	9.40 (6.31, 12.13)	0.87 (0.75, 0.95)	-6.73 (-10.54, -5.86)
pair_c_e	L_hop_L	RHip_Rot	12.10 (8.56, 13.66)	10.09 (7.34, 12.24)	0.58 (0.39, 0.67)	-8.30 (-11.17, -6.08)
pair_c_e	L_hop_L	RKnee_FE	7.41 (5.57, 11.78)	5.63 (4.39, 8.67)	0.98 (0.92, 0.99)	-0.20 (-1.36, 2.81)
pair_c_e	L_hop_L	RAnkle_PD	10.02 (9.17, 11.74)	8.48 (6.30, 9.22)	0.77 (0.50, 0.83)	-0.85 (-2.91, 0.81)
pair_c_e	L_hop_L	RAnkle_IE	12.90 (10.43, 16.56)	11.81 (8.39, 14.35)	-0.25 (-0.43, -0.09)	-3.56 (-8.41, 2.60)
pair_c_e	L_hop_L	LHip_FE	24.49 (19.83, 29.08)	23.53 (17.58, 28.55)	0.94 (0.85, 0.97)	23.53 (13.87, 28.55)
pair_c_e	L_hop_L	LHip_Add	7.53 (5.90, 8.60)	6.37 (4.92, 7.50)	0.96 (0.85, 0.97)	4.13 (-1.64, 6.58)
pair_c_e	L_hop_L	LHip_Rot	14.74 (11.30, 16.20)	12.49 (9.94, 13.95)	0.50 (0.32, 0.76)	9.59 (5.14, 12.65)
pair_c_e	L_hop_L	LKnee_FE	8.45 (5.78, 12.38)	6.78 (4.81, 10.55)	0.97 (0.91, 0.99)	-0.67 (-3.10, 1.44)
pair_c_e	L_hop_L	LAnkle_PD	10.35 (8.30, 13.89)	8.60 (6.55, 10.66)	0.77 (0.64, 0.85)	-2.49 (-5.15, -0.37)
pair_c_e	L_hop_L	LAnkle_IE	13.70 (10.93, 17.06)	11.88 (9.17, 14.01)	0.02 (-0.37, 0.23)	6.98 (4.60, 12.83)
pair_c_e	L_hop_R	RHip_FE	15.44 (12.17, 18.04)	14.08 (10.80, 16.12)	0.96 (0.93, 0.98)	13.55 (9.28, 16.10)
pair_c_e	L_hop_R	RHip_Add	10.51 (9.58, 12.17)	9.19 (7.94, 10.67)	0.94 (0.89, 0.97)	-8.85 (-10.20, -6.59)
pair_c_e	L_hop_R	RHip_Rot	13.95 (11.70, 16.32)	11.92 (9.71, 14.15)	0.55 (0.33, 0.62)	-9.36 (-13.02, -8.06)
pair_c_e	L_hop_R	RKnee_FE	9.28 (5.39, 11.85)	7.73 (4.12, 9.59)	0.97 (0.94, 0.99)	1.65 (-0.46, 5.96)
pair_c_e	L_hop_R	RAnkle_PD	9.09 (6.94, 12.14)	7.05 (5.52, 9.14)	0.87 (0.81, 0.89)	-0.86 (-3.87, 1.01)
pair_c_e	L_hop_R	RAnkle_IE	10.44 (8.37, 14.28)	9.26 (6.68, 12.22)	-0.25 (-0.56, 0.23)	0.12 (-4.83, 5.71)
pair_c_e	L_hop_R	LHip_FE	21.11 (17.69, 26.91)	19.93 (16.14, 24.99)	0.94 (0.90, 0.96)	19.46 (15.75, 24.99)
pair_c_e	L_hop_R	LHip_Add	7.60 (6.44, 9.46)	6.26 (5.50, 7.51)	0.89 (0.80, 0.93)	4.86 (3.09, 6.46)
pair_c_e	L_hop_R	LHip_Rot	11.82 (9.37, 14.04)	10.12 (7.71, 11.27)	0.55 (0.20, 0.81)	8.17 (3.97, 10.41)
pair_c_e	L_hop_R	LKnee_FE	10.84 (8.50, 12.72)	8.27 (6.92, 10.23)	0.95 (0.92, 0.97)	0.99 (-2.77, 3.21)
pair_c_e	L_hop_R	LAnkle_PD	19.69 (16.41, 26.96)	15.96 (12.71, 22.35)	0.37 (0.04, 0.61)	-9.59 (-15.32, -1.99)
pair_c_e	L_hop_R	LAnkle_IE	15.31 (11.52, 16.98)	13.86 (10.07, 14.78)	-0.46 (-0.60, -0.14)	1.14 (-3.04, 8.27)
pair_c_e	Squat	RHip_FE	27.00 (25.17, 28.34)	25.09 (22.77, 26.42)	0.99 (0.99, 1.00)	25.09 (22.77, 26.42)
pair_c_e	Squat	RHip_Add	9.93 (9.04, 11.50)	8.49 (7.52, 9.46)	0.89 (0.66, 0.96)	-8.45 (-9.16, -7.09)
pair_c_e	Squat	RHip_Rot	10.39 (8.98, 12.56)	8.53 (7.23, 10.46)	0.77 (0.48, 0.85)	-6.62 (-8.64, -5.06)
pair_c_e	Squat	RKnee_FE	6.05 (5.15, 6.59)	4.96 (4.31, 5.57)	1.00 (0.99, 1.00)	3.22 (1.62, 3.79)
pair_c_e	Squat	RAnkle_PD	5.56 (4.99, 6.44)	4.85 (4.28, 5.79)	0.96 (0.93, 0.97)	2.28 (0.50, 5.09)
pair_c_e	Squat	RAnkle_IE	6.15 (4.35, 8.82)	5.25 (3.52, 8.00)	0.22 (-0.09, 0.48)	-2.29 (-5.21, 1.26)
pair_c_e	Squat	LHip_FE	27.33 (25.27, 29.41)	26.36 (24.78, 28.87)	0.99 (0.99, 1.00)	26.36 (24.78, 28.87)
pair_c_e	Squat	LHip_Add	11.55 (10.30, 12.48)	9.14 (8.22, 10.18)	-0.86 (-0.91, -0.77)	7.31 (5.85, 8.58)
pair_c_e	Squat	LHip_Rot	8.64 (7.02, 9.55)	7.34 (5.92, 8.61)	-0.04 (-0.37, 0.42)	7.09 (5.35, 8.53)
pair_c_e	Squat	LKnee_FE	10.28 (9.37, 10.91)	9.18 (8.25, 9.91)	0.99 (0.99, 1.00)	-2.36 (-3.96, -1.21)
pair_c_e	Squat	LAnkle_PD	6.47 (4.45, 8.96)	5.27 (3.72, 7.28)	0.93 (0.75, 0.95)	-2.95 (-6.38, -0.36)
pair_c_e	Squat	LAnkle_IE	12.76 (10.87, 15.86)	10.43 (8.96, 14.37)	-0.27 (-0.67, 0.10)	9.81 (7.00, 13.84)
pair_c_e	CMJ	RHip_FE	24.35 (22.67, 26.93)	21.29 (17.47, 23.37)	0.96 (0.93, 0.98)	20.94 (17.08, 23.37)
pair_c_e	CMJ	RHip_Add	11.80 (10.27, 12.58)	9.97 (8.57, 10.98)	0.12 (-0.29, 0.64)	-9.76 (-10.98, -8.32)
pair_c_e	CMJ	RHip_Rot	12.76 (11.52, 14.41)	10.92 (9.32, 12.45)	0.57 (-0.04, 0.86)	-7.79 (-12.24, -5.86)
pair_c_e	CMJ	RKnee_FE	11.97 (8.16, 15.24)	8.75 (6.54, 11.25)	0.95 (0.91, 0.98)	4.88 (3.00, 6.21)
pair_c_e	CMJ	RAnkle_PD	12.19 (9.19, 13.77)	8.92 (6.70, 9.94)	0.94 (0.91, 0.96)	5.34 (3.22, 7.60)
pair_c_e	CMJ	RAnkle_IE	9.91 (8.88, 11.05)	9.07 (7.35, 10.41)	0.00 (-0.31, 0.29)	-7.76 (-9.87, -2.65)
pair_c_e	CMJ	LHip_FE	24.92 (22.39, 29.65)	23.07 (20.34, 27.90)	0.95 (0.92, 0.98)	22.80 (19.89, 27.90)
pair_c_e	CMJ	LHip_Add	10.23 (8.56, 11.97)	8.10 (6.91, 9.23)	-0.12 (-0.48, 0.24)	7.08 (5.45, 8.55)
pair_c_e	CMJ	LHip_Rot	10.75 (8.88, 11.98)	9.18 (7.69, 10.95)	0.57 (0.02, 0.74)	7.00 (5.40, 8.97)
pair_c_e	CMJ	LKnee_FE	12.19 (9.34, 15.56)	10.03 (8.21, 12.51)	0.96 (0.91, 0.97)	0.40 (-1.88, 2.26)
pair_c_e	CMJ	LAnkle_PD	14.31 (11.48, 15.52)	11.85 (9.29, 13.02)	0.91 (0.86, 0.93)	4.18 (1.30, 7.66)
pair_c_e	CMJ	LAnkle_IE	10.99 (9.53, 12.89)	9.71 (7.77, 11.10)	0.27 (-0.17, 0.42)	3.56 (2.08, 5.85)
pair_c_e	YB_R	RHip_FE	12.78 (9.71, 16.27)	10.89 (7.69, 15.37)	0.90 (0.77, 0.95)	8.64 (1.79, 13.39)
pair_c_e	YB_R	RHip_Add	10.23 (7.04, 12.12)	8.17 (5.03, 9.21)	0.63 (0.59, 0.80)	-6.97 (-8.69, -3.29)
pair_c_e	YB_R	RHip_Rot	20.95 (16.38, 22.97)	19.85 (15.16, 22.26)	0.63 (0.45, 0.71)	-19.51 (-22.26, -15.07)
pair_c_e	YB_R	RKnee_FE	11.04 (8.09, 14.02)	8.02 (6.77, 11.65)	0.84 (0.73, 0.95)	-0.39 (-3.45, 0.44)
pair_c_e	YB_R	RAnkle_PD	12.47 (9.31, 16.67)	8.99 (6.42, 10.05)	0.36 (0.09, 0.53)	-5.26 (-7.27, -0.99)
pair_c_e	YB_R	RAnkle_IE	18.49 (17.29, 19.93)	16.86 (15.47, 19.22)	-0.11 (-0.27, 0.10)	-16.64 (-19.22, -15.13)
pair_c_e	YB_R	LHip_FE	17.53 (11.25, 22.29)	16.14 (9.29, 21.12)	0.92 (0.88, 0.94)	16.14 (9.12, 21.12)
pair_c_e	YB_R	LHip_Add	7.20 (6.78, 8.65)	6.00 (5.37, 6.98)	0.73 (0.61, 0.83)	-0.30 (-3.73, 2.70)
pair_c_e	YB_R	LHip_Rot	13.35 (10.69, 17.78)	11.30 (8.76, 13.70)	0.42 (0.33, 0.64)	1.53 (-3.29, 10.45)
pair_c_e	YB_R	LKnee_FE	13.20 (11.28, 15.87)	9.88 (8.54, 12.38)	0.82 (0.70, 0.91)	5.32 (4.18, 7.64)
pair_c_e	YB_R	LAnkle_PD	14.71 (13.85, 17.02)	11.28 (10.52, 13.05)	0.57 (0.51, 0.68)	1.39 (-3.33, 5.41)
pair_c_e	YB_R	LAnkle_IE	11.86 (10.31, 13.73)	10.10 (8.71, 11.91)	0.24 (0.03, 0.38)	4.36 (-3.47, 10.07)
pair_c_e	YB_L	RHip_FE	15.65 (14.94, 16.91)	15.08 (13.17, 15.87)	0.91 (0.81, 0.94)	14.81 (13.11, 15.38)
pair_c_e	YB_L	RHip_Add	10.54 (9.21, 13.27)	9.36 (8.36, 12.41)	0.73 (0.45, 0.91)	-8.98 (-11.54, -8.17)
pair_c_e	YB_L	RHip_Rot	15.12 (10.49, 18.24)	13.29 (9.53, 17.07)	0.76 (0.59, 0.80)	-12.55 (-17.07, -5.13)
pair_c_e	YB_L	RKnee_FE	11.45 (8.19, 13.58)	8.16 (7.10, 10.27)	0.88 (0.77, 0.97)	4.70 (2.64, 6.54)
pair_c_e	YB_L	RAnkle_PD	12.19 (9.85, 13.18)	8.66 (7.55, 10.94)	0.77 (0.51, 0.80)	4.17 (1.25, 6.98)
pair_c_e	YB_L	RAnkle_IE	10.93 (9.90, 11.70)	9.00 (8.50, 9.76)	0.30 (0.03, 0.43)	-0.51 (-7.03, 3.33)
pair_c_e	YB_L	LHip_FE	18.69 (15.10, 21.18)	17.12 (13.51, 18.53)	0.92 (0.82, 0.96)	15.44 (12.09, 18.36)
pair_c_e	YB_L	LHip_Add	7.81 (6.71, 10.28)	6.61 (5.31, 8.28)	0.81 (0.71, 0.89)	5.86 (4.10, 7.62)
pair_c_e	YB_L	LHip_Rot	12.73 (10.73, 15.90)	11.32 (9.10, 14.71)	0.75 (0.59, 0.81)	9.39 (5.62, 14.61)
pair_c_e	YB_L	LKnee_FE	11.19 (8.84, 13.81)	7.54 (6.72, 9.33)	0.83 (0.79, 0.92)	2.63 (-1.12, 3.70)
pair_c_e	YB_L	LAnkle_PD	10.77 (8.60, 13.67)	7.63 (6.87, 9.79)	0.69 (0.52, 0.83)	-6.16 (-7.20, -4.98)
pair_c_e	YB_L	LAnkle_IE	14.72 (13.11, 15.85)	12.65 (11.08, 13.11)	-0.49 (-0.72, -0.36)	2.94 (-5.69, 6.23)
pair_c_f	BJ	RHip_FE	32.24 (24.87, 35.78)	28.88 (22.60, 32.28)	0.97 (0.88, 0.98)	25.21 (18.86, 31.48)
pair_c_f	BJ	RHip_Add	6.77 (5.38, 7.45)	6.02 (4.68, 6.66)	0.63 (0.24, 0.76)	-6.02 (-6.63, -4.65)
pair_c_f	BJ	RHip_Rot	9.67 (7.34, 10.62)	7.91 (5.91, 8.76)	0.17 (-0.25, 0.59)	-4.33 (-7.22, -2.19)
pair_c_f	BJ	RKnee_FE	10.41 (5.70, 13.66)	8.37 (4.93, 10.28)	0.95 (0.87, 0.99)	-0.02 (-2.08, 1.68)
pair_c_f	BJ	RAnkle_PD	11.02 (10.14, 15.35)	8.71 (8.22, 12.71)	0.85 (0.64, 0.92)	-4.00 (-6.64, -2.52)
pair_c_f	BJ	RAnkle_IE	11.37 (10.15, 14.10)	9.91 (8.64, 13.47)	-0.09 (-0.45, 0.23)	-9.63 (-12.60, -7.38)
pair_c_f	BJ	LHip_FE	32.32 (25.86, 36.08)	29.01 (24.15, 31.95)	0.96 (0.88, 0.99)	25.56 (23.14, 31.65)
pair_c_f	BJ	LHip_Add	3.08 (2.46, 3.65)	2.68 (1.92, 2.96)	0.74 (0.29, 0.88)	0.72 (-0.01, 2.20)
pair_c_f	BJ	LHip_Rot	6.57 (4.46, 7.63)	5.41 (3.57, 6.51)	0.30 (0.04, 0.54)	1.63 (-1.50, 2.94)
pair_c_f	BJ	LKnee_FE	10.60 (5.49, 13.76)	8.62 (4.50, 11.73)	0.95 (0.89, 0.98)	1.57 (0.46, 3.11)
pair_c_f	BJ	LAnkle_PD	7.92 (6.64, 9.59)	6.00 (5.22, 7.84)	0.91 (0.81, 0.95)	-0.19 (-2.81, 2.46)
pair_c_f	BJ	LAnkle_IE	10.84 (9.16, 13.21)	8.95 (7.74, 11.71)	-0.38 (-0.45, 0.17)	5.20 (-0.49, 9.39)
pair_c_f	L_hop_L	RHip_FE	17.12 (15.00, 24.05)	15.56 (12.00, 23.45)	0.95 (0.88, 0.97)	15.56 (7.51, 23.45)
pair_c_f	L_hop_L	RHip_Add	6.13 (5.02, 8.62)	5.15 (4.29, 7.27)	0.92 (0.72, 0.98)	-3.61 (-5.19, -2.01)
pair_c_f	L_hop_L	RHip_Rot	7.66 (6.20, 8.96)	6.23 (4.91, 7.16)	0.68 (0.42, 0.80)	-1.06 (-3.62, 2.68)
pair_c_f	L_hop_L	RKnee_FE	6.90 (5.23, 12.13)	5.71 (3.92, 8.57)	0.98 (0.92, 0.99)	-1.14 (-2.48, -0.32)
pair_c_f	L_hop_L	RAnkle_PD	15.93 (13.55, 19.67)	12.19 (11.10, 16.70)	0.69 (0.44, 0.79)	-6.93 (-11.88, -5.05)
pair_c_f	L_hop_L	RAnkle_IE	12.47 (10.92, 15.35)	11.22 (9.31, 13.26)	-0.23 (-0.29, 0.03)	-7.11 (-11.32, 0.62)
pair_c_f	L_hop_L	LHip_FE	16.59 (11.43, 23.82)	15.45 (9.07, 21.99)	0.96 (0.91, 0.97)	13.28 (6.42, 19.73)
pair_c_f	L_hop_L	LHip_Add	5.37 (3.91, 8.27)	4.43 (3.44, 6.89)	0.96 (0.88, 0.97)	-0.45 (-2.52, 2.57)
pair_c_f	L_hop_L	LHip_Rot	7.70 (6.49, 9.68)	6.14 (5.51, 7.81)	0.41 (0.22, 0.69)	0.04 (-2.18, 0.93)
pair_c_f	L_hop_L	LKnee_FE	7.71 (4.80, 11.65)	6.02 (3.59, 8.69)	0.98 (0.94, 0.99)	-0.72 (-2.55, 1.84)
pair_c_f	L_hop_L	LAnkle_PD	9.01 (6.94, 13.04)	6.68 (5.11, 10.18)	0.84 (0.70, 0.93)	-1.97 (-5.40, -0.61)
pair_c_f	L_hop_L	LAnkle_IE	13.05 (11.38, 16.92)	10.85 (9.14, 15.01)	-0.01 (-0.40, 0.19)	5.30 (1.71, 14.18)
pair_c_f	L_hop_R	RHip_FE	17.96 (15.23, 21.01)	16.22 (13.90, 18.93)	0.92 (0.87, 0.95)	16.22 (13.85, 18.93)
pair_c_f	L_hop_R	RHip_Add	6.08 (5.10, 7.35)	4.86 (4.01, 5.96)	0.93 (0.90, 0.97)	-1.17 (-2.94, 1.46)
pair_c_f	L_hop_R	RHip_Rot	8.25 (7.03, 9.65)	6.64 (5.35, 7.81)	0.64 (0.37, 0.79)	2.32 (0.28, 4.47)
pair_c_f	L_hop_R	RKnee_FE	9.87 (7.98, 13.91)	7.67 (5.98, 10.68)	0.95 (0.90, 0.98)	-2.56 (-5.05, 1.50)
pair_c_f	L_hop_R	RAnkle_PD	19.32 (14.87, 24.37)	16.85 (11.30, 20.56)	0.71 (0.51, 0.83)	-13.02 (-18.98, -7.78)
pair_c_f	L_hop_R	RAnkle_IE	10.17 (8.27, 11.96)	7.97 (6.56, 10.11)	-0.13 (-0.35, 0.13)	-2.99 (-7.26, -0.53)
pair_c_f	L_hop_R	LHip_FE	17.48 (16.09, 24.39)	16.07 (14.12, 22.38)	0.95 (0.92, 0.97)	16.07 (13.62, 22.08)
pair_c_f	L_hop_R	LHip_Add	6.15 (5.35, 7.26)	4.81 (4.26, 5.76)	0.88 (0.80, 0.93)	-1.18 (-2.60, 0.75)
pair_c_f	L_hop_R	LHip_Rot	9.72 (7.81, 12.80)	8.44 (6.64, 11.09)	0.73 (0.20, 0.87)	-6.24 (-9.87, -4.60)
pair_c_f	L_hop_R	LKnee_FE	8.05 (5.60, 9.46)	6.19 (4.55, 7.77)	0.98 (0.95, 0.99)	1.08 (-1.58, 3.66)
pair_c_f	L_hop_R	LAnkle_PD	13.16 (8.99, 19.33)	8.93 (7.12, 12.47)	0.66 (0.49, 0.85)	-0.88 (-6.45, 1.80)
pair_c_f	L_hop_R	LAnkle_IE	13.87 (12.19, 16.26)	12.11 (10.79, 14.69)	-0.49 (-0.63, 0.24)	-1.34 (-8.11, 2.07)
pair_c_f	Squat	RHip_FE	24.49 (22.08, 26.29)	22.64 (19.08, 25.17)	0.99 (0.99, 1.00)	22.64 (19.07, 25.17)
pair_c_f	Squat	RHip_Add	2.79 (2.43, 3.96)	2.34 (2.09, 3.16)	0.57 (0.25, 0.72)	-1.93 (-2.58, -0.82)
pair_c_f	Squat	RHip_Rot	9.44 (6.71, 11.07)	7.63 (5.97, 9.01)	0.58 (-0.16, 0.77)	-7.43 (-8.87, -5.66)
pair_c_f	Squat	RKnee_FE	5.53 (4.84, 7.16)	4.84 (4.13, 5.92)	1.00 (0.99, 1.00)	-2.24 (-3.31, -0.94)
pair_c_f	Squat	RAnkle_PD	5.96 (5.21, 9.03)	4.98 (4.08, 8.05)	0.95 (0.93, 0.96)	-3.96 (-7.93, -0.14)
pair_c_f	Squat	RAnkle_IE	7.96 (5.77, 10.69)	6.55 (4.70, 9.95)	-0.13 (-0.53, 0.27)	-2.99 (-6.53, 1.43)
pair_c_f	Squat	LHip_FE	26.09 (23.83, 27.88)	23.51 (20.06, 25.43)	0.99 (0.99, 1.00)	23.51 (20.03, 25.43)
pair_c_f	Squat	LHip_Add	3.18 (2.44, 3.88)	2.78 (1.99, 3.19)	0.95 (0.90, 0.96)	-1.94 (-2.58, -1.20)
pair_c_f	Squat	LHip_Rot	5.60 (4.36, 7.09)	4.74 (3.58, 5.88)	0.62 (0.44, 0.78)	-1.45 (-5.44, 0.22)
pair_c_f	Squat	LKnee_FE	4.95 (3.87, 5.78)	3.86 (3.25, 4.52)	1.00 (0.99, 1.00)	-1.03 (-1.89, 0.25)
pair_c_f	Squat	LAnkle_PD	3.92 (3.20, 6.34)	3.40 (2.78, 5.03)	0.95 (0.92, 0.96)	-0.31 (-2.52, 0.68)
pair_c_f	Squat	LAnkle_IE	10.23 (8.25, 15.12)	9.90 (7.29, 14.66)	-0.12 (-0.31, 0.13)	9.52 (5.25, 14.66)
pair_c_f	CMJ	RHip_FE	22.16 (18.34, 25.96)	20.58 (16.76, 22.94)	0.96 (0.95, 0.98)	19.51 (16.07, 22.94)
pair_c_f	CMJ	RHip_Add	3.94 (3.39, 4.64)	3.53 (2.72, 3.91)	0.67 (0.57, 0.76)	-2.75 (-3.91, -2.30)
pair_c_f	CMJ	RHip_Rot	7.07 (6.55, 8.69)	6.06 (5.37, 6.97)	0.60 (0.17, 0.80)	-3.88 (-5.87, -2.66)
pair_c_f	CMJ	RKnee_FE	10.61 (8.02, 13.82)	7.81 (5.71, 9.78)	0.96 (0.94, 0.98)	2.19 (-1.24, 3.80)
pair_c_f	CMJ	RAnkle_PD	12.14 (9.57, 15.48)	9.60 (7.44, 12.78)	0.91 (0.86, 0.95)	4.21 (-0.22, 7.04)
pair_c_f	CMJ	RAnkle_IE	8.99 (7.94, 10.86)	8.31 (6.89, 10.12)	0.17 (-0.17, 0.54)	-4.99 (-8.79, -2.19)
pair_c_f	CMJ	LHip_FE	22.25 (21.07, 26.80)	20.11 (17.51, 22.83)	0.96 (0.94, 0.98)	19.98 (16.21, 22.60)
pair_c_f	CMJ	LHip_Add	3.81 (2.91, 4.36)	3.09 (2.44, 3.30)	0.65 (0.57, 0.75)	-2.41 (-3.13, -1.18)
pair_c_f	CMJ	LHip_Rot	7.73 (6.89, 9.36)	6.34 (5.41, 7.88)	0.60 (0.33, 0.78)	-4.40 (-6.65, -1.70)
pair_c_f	CMJ	LKnee_FE	10.31 (7.53, 14.73)	7.44 (5.51, 9.96)	0.96 (0.94, 0.98)	2.22 (-0.22, 4.06)
pair_c_f	CMJ	LAnkle_PD	12.88 (10.80, 15.07)	9.87 (8.30, 11.72)	0.93 (0.90, 0.95)	5.69 (3.02, 8.61)
pair_c_f	CMJ	LAnkle_IE	11.34 (9.26, 13.09)	9.37 (7.45, 10.70)	0.23 (-0.26, 0.34)	5.89 (3.52, 9.96)
pair_c_f	YB_R	RHip_FE	14.10 (10.66, 16.05)	12.96 (8.19, 14.47)	0.91 (0.84, 0.95)	10.75 (4.57, 13.80)
pair_c_f	YB_R	RHip_Add	8.75 (6.99, 10.29)	7.34 (6.07, 8.62)	0.79 (0.65, 0.85)	-1.74 (-6.33, 0.19)
pair_c_f	YB_R	RHip_Rot	11.20 (7.82, 12.00)	8.17 (6.24, 9.63)	0.63 (0.47, 0.76)	-6.61 (-9.50, -0.16)
pair_c_f	YB_R	RKnee_FE	10.67 (7.95, 12.43)	7.78 (6.54, 10.30)	0.85 (0.80, 0.92)	-0.92 (-1.97, 0.82)
pair_c_f	YB_R	RAnkle_PD	18.33 (15.97, 21.28)	15.06 (12.46, 17.10)	0.76 (0.65, 0.80)	-13.92 (-15.29, -8.30)
pair_c_f	YB_R	RAnkle_IE	20.52 (18.66, 22.07)	19.45 (17.15, 21.09)	-0.17 (-0.40, -0.12)	-19.01 (-20.87, -16.51)
pair_c_f	YB_R	LHip_FE	13.84 (8.78, 18.17)	12.91 (7.74, 17.12)	0.93 (0.89, 0.95)	12.89 (6.43, 16.78)
pair_c_f	YB_R	LHip_Add	7.29 (5.94, 8.44)	5.20 (4.60, 6.83)	0.76 (0.42, 0.86)	0.77 (-2.94, 2.86)
pair_c_f	YB_R	LHip_Rot	13.56 (11.03, 17.96)	10.74 (8.49, 16.03)	0.58 (0.35, 0.70)	-10.02 (-15.69, -3.50)
pair_c_f	YB_R	LKnee_FE	10.33 (7.92, 14.45)	7.17 (5.96, 9.35)	0.87 (0.76, 0.95)	2.47 (-0.13, 3.68)
pair_c_f	YB_R	LAnkle_PD	12.33 (11.04, 18.15)	9.59 (8.36, 13.15)	0.57 (0.52, 0.67)	3.40 (0.94, 8.01)
pair_c_f	YB_R	LAnkle_IE	11.61 (10.02, 12.42)	9.81 (8.30, 10.54)	0.10 (0.02, 0.28)	2.79 (-1.74, 5.42)
pair_c_f	YB_L	RHip_FE	14.66 (11.19, 17.93)	13.35 (9.92, 14.94)	0.91 (0.83, 0.95)	12.94 (8.89, 14.90)
pair_c_f	YB_L	RHip_Add	6.06 (4.81, 8.84)	5.26 (4.35, 7.90)	0.84 (0.72, 0.94)	-4.26 (-7.89, -2.48)
pair_c_f	YB_L	RHip_Rot	10.15 (8.18, 13.91)	7.95 (6.48, 11.55)	0.75 (0.68, 0.81)	3.26 (-6.21, 6.54)
pair_c_f	YB_L	RKnee_FE	10.89 (7.23, 13.49)	7.68 (5.57, 9.31)	0.87 (0.74, 0.95)	3.53 (2.20, 4.44)
pair_c_f	YB_L	RAnkle_PD	16.29 (13.56, 16.52)	12.97 (11.17, 13.79)	0.62 (0.49, 0.75)	4.10 (1.60, 6.35)
pair_c_f	YB_L	RAnkle_IE	10.31 (8.62, 12.42)	8.21 (7.33, 10.58)	-0.07 (-0.21, 0.20)	0.07 (-3.53, 1.55)
pair_c_f	YB_L	LHip_FE	11.16 (10.30, 16.92)	9.85 (8.57, 13.15)	0.92 (0.75, 0.94)	4.74 (1.52, 7.05)
pair_c_f	YB_L	LHip_Add	6.62 (4.97, 9.62)	5.35 (3.79, 7.55)	0.86 (0.68, 0.90)	4.12 (2.45, 6.56)
pair_c_f	YB_L	LHip_Rot	10.08 (7.84, 13.12)	8.05 (6.27, 10.61)	-0.12 (-0.44, 0.29)	2.01 (0.50, 3.85)
pair_c_f	YB_L	LKnee_FE	15.40 (14.34, 17.11)	12.18 (11.03, 13.78)	0.78 (0.73, 0.84)	-9.46 (-10.00, -7.61)
pair_c_f	YB_L	LAnkle_PD	29.70 (24.07, 33.50)	25.48 (19.99, 28.95)	0.50 (0.41, 0.60)	-22.36 (-27.98, -19.36)
pair_c_f	YB_L	LAnkle_IE	12.04 (10.06, 15.87)	10.46 (8.63, 13.64)	0.07 (-0.21, 0.26)	6.51 (1.39, 12.72)
pair_c_g	BJ	RHip_FE	32.06 (26.99, 38.11)	29.02 (23.79, 34.46)	0.96 (0.87, 0.97)	28.72 (22.51, 34.22)
pair_c_g	BJ	RHip_Add	4.68 (3.60, 6.17)	4.21 (2.90, 5.15)	0.66 (0.34, 0.90)	-4.15 (-4.81, -1.60)
pair_c_g	BJ	RHip_Rot	5.99 (4.83, 8.28)	4.82 (3.91, 6.69)	0.04 (-0.26, 0.63)	0.34 (-1.85, 1.70)
pair_c_g	BJ	RKnee_FE	13.69 (7.63, 18.93)	10.29 (6.21, 14.18)	0.94 (0.85, 0.97)	4.70 (2.66, 8.44)
pair_c_g	BJ	RAnkle_PD	14.42 (10.31, 19.02)	11.41 (8.20, 14.06)	0.72 (0.52, 0.88)	8.30 (5.08, 11.14)
pair_c_g	BJ	RAnkle_IE	9.23 (7.77, 11.66)	8.40 (6.38, 10.08)	-0.18 (-0.48, 0.06)	-3.02 (-8.71, 0.69)
pair_c_g	BJ	LHip_FE	34.25 (28.34, 39.50)	30.73 (24.37, 34.84)	0.95 (0.87, 0.98)	30.73 (23.37, 34.43)
pair_c_g	BJ	LHip_Add	3.06 (2.15, 3.87)	2.44 (1.66, 3.06)	0.63 (0.33, 0.81)	0.58 (-0.95, 1.22)
pair_c_g	BJ	LHip_Rot	6.90 (5.75, 7.92)	5.33 (4.43, 6.35)	0.04 (-0.29, 0.41)	1.61 (-0.50, 3.00)
pair_c_g	BJ	LKnee_FE	14.03 (8.95, 18.27)	10.63 (7.61, 14.70)	0.95 (0.85, 0.98)	7.32 (5.03, 8.17)
pair_c_g	BJ	LAnkle_PD	18.47 (11.15, 26.90)	13.93 (9.69, 20.36)	0.56 (0.34, 0.88)	10.22 (6.28, 16.22)
pair_c_g	BJ	LAnkle_IE	8.66 (7.50, 10.10)	7.23 (6.07, 9.03)	-0.10 (-0.47, 0.08)	1.19 (-1.58, 6.61)
pair_c_g	L_hop_L	RHip_FE	19.53 (10.14, 23.77)	17.08 (9.07, 21.26)	0.93 (0.90, 0.97)	17.08 (3.67, 21.26)
pair_c_g	L_hop_L	RHip_Add	6.92 (5.17, 10.92)	5.96 (4.54, 9.00)	0.92 (0.80, 0.97)	-5.19 (-7.80, -3.12)
pair_c_g	L_hop_L	RHip_Rot	8.04 (5.50, 8.66)	6.26 (4.60, 6.88)	0.60 (0.42, 0.68)	-1.87 (-4.49, 2.42)
pair_c_g	L_hop_L	RKnee_FE	9.86 (6.51, 18.67)	7.91 (5.24, 11.85)	0.96 (0.83, 0.98)	0.10 (-1.84, 4.45)
pair_c_g	L_hop_L	RAnkle_PD	16.00 (11.18, 18.34)	12.72 (9.33, 15.09)	0.69 (0.52, 0.81)	-0.02 (-5.43, 4.07)
pair_c_g	L_hop_L	RAnkle_IE	10.79 (9.65, 14.39)	9.73 (8.41, 11.20)	-0.11 (-0.38, 0.13)	-5.04 (-8.26, 1.73)
pair_c_g	L_hop_L	LHip_FE	17.88 (12.38, 23.95)	16.05 (7.65, 23.60)	0.94 (0.88, 0.97)	16.05 (5.78, 19.77)
pair_c_g	L_hop_L	LHip_Add	5.58 (4.04, 8.56)	4.64 (3.31, 7.45)	0.96 (0.86, 0.98)	0.25 (-2.30, 3.43)
pair_c_g	L_hop_L	LHip_Rot	12.22 (9.11, 16.07)	9.81 (7.33, 12.68)	0.47 (-0.03, 0.66)	3.71 (-2.49, 6.17)
pair_c_g	L_hop_L	LKnee_FE	7.38 (6.16, 15.14)	5.88 (4.93, 11.75)	0.97 (0.91, 0.99)	2.13 (-1.67, 4.17)
pair_c_g	L_hop_L	LAnkle_PD	12.22 (9.52, 16.94)	10.17 (8.06, 12.01)	0.85 (0.66, 0.92)	2.95 (-1.74, 5.08)
pair_c_g	L_hop_L	LAnkle_IE	13.08 (11.57, 15.11)	10.58 (9.27, 12.47)	-0.00 (-0.21, 0.29)	5.27 (3.08, 8.79)
pair_c_g	L_hop_R	RHip_FE	17.56 (15.70, 22.69)	16.14 (14.76, 21.02)	0.95 (0.91, 0.96)	16.14 (14.76, 21.02)
pair_c_g	L_hop_R	RHip_Add	5.54 (4.67, 7.21)	4.68 (3.82, 5.82)	0.97 (0.92, 0.98)	-2.64 (-4.61, -0.71)
pair_c_g	L_hop_R	RHip_Rot	10.45 (8.66, 11.51)	8.74 (7.22, 10.34)	0.50 (0.16, 0.67)	2.81 (1.24, 5.41)
pair_c_g	L_hop_R	RKnee_FE	9.73 (6.98, 13.38)	7.99 (5.79, 10.30)	0.96 (0.90, 0.99)	1.73 (0.35, 6.64)
pair_c_g	L_hop_R	RAnkle_PD	12.16 (11.05, 14.17)	10.32 (7.85, 11.72)	0.86 (0.74, 0.90)	2.19 (-1.27, 6.62)
pair_c_g	L_hop_R	RAnkle_IE	11.91 (9.12, 14.13)	9.85 (7.77, 11.55)	-0.32 (-0.57, -0.02)	0.09 (-1.72, 5.17)
pair_c_g	L_hop_R	LHip_FE	18.70 (16.56, 23.49)	16.84 (15.54, 20.29)	0.95 (0.89, 0.97)	16.24 (14.05, 20.00)
pair_c_g	L_hop_R	LHip_Add	5.94 (4.83, 8.27)	4.81 (4.01, 6.24)	0.92 (0.80, 0.96)	-1.90 (-2.80, -0.90)
pair_c_g	L_hop_R	LHip_Rot	8.26 (6.54, 11.09)	7.17 (5.30, 9.10)	0.37 (0.02, 0.74)	-3.91 (-5.71, -1.38)
pair_c_g	L_hop_R	LKnee_FE	11.95 (7.48, 13.87)	9.29 (5.96, 10.96)	0.95 (0.93, 0.98)	4.74 (1.81, 6.52)
pair_c_g	L_hop_R	LAnkle_PD	17.31 (11.90, 26.46)	13.75 (9.57, 20.05)	0.64 (0.27, 0.78)	1.17 (-5.89, 5.87)
pair_c_g	L_hop_R	LAnkle_IE	11.94 (9.87, 13.85)	10.43 (8.15, 12.96)	-0.32 (-0.52, 0.06)	-3.72 (-6.57, -1.05)
pair_c_g	Squat	RHip_FE	24.24 (21.58, 27.10)	21.55 (20.39, 25.16)	0.99 (0.99, 1.00)	21.55 (20.39, 25.16)
pair_c_g	Squat	RHip_Add	2.65 (1.86, 3.25)	2.13 (1.63, 2.93)	0.84 (0.46, 0.89)	-1.56 (-2.55, -0.78)
pair_c_g	Squat	RHip_Rot	3.80 (3.03, 5.18)	3.28 (2.53, 4.11)	0.77 (0.53, 0.86)	-0.48 (-2.37, 0.65)
pair_c_g	Squat	RKnee_FE	4.79 (3.94, 6.02)	3.86 (3.33, 4.91)	1.00 (0.99, 1.00)	2.11 (1.23, 3.46)
pair_c_g	Squat	RAnkle_PD	8.31 (6.58, 9.61)	7.69 (5.72, 9.03)	0.95 (0.91, 0.97)	7.69 (4.90, 9.03)
pair_c_g	Squat	RAnkle_IE	6.17 (4.24, 8.52)	5.42 (3.45, 6.93)	-0.29 (-0.58, 0.10)	2.89 (0.30, 4.60)
pair_c_g	Squat	LHip_FE	23.94 (21.81, 27.21)	22.01 (19.71, 25.44)	0.99 (0.99, 1.00)	22.01 (19.71, 25.44)
pair_c_g	Squat	LHip_Add	1.79 (1.43, 2.83)	1.58 (1.13, 2.27)	0.93 (0.79, 0.95)	-0.59 (-1.24, 0.33)
pair_c_g	Squat	LHip_Rot	4.15 (3.40, 5.34)	3.53 (2.72, 4.27)	0.66 (0.38, 0.72)	0.85 (-0.78, 3.54)
pair_c_g	Squat	LKnee_FE	6.11 (4.90, 6.57)	4.89 (3.82, 5.49)	1.00 (0.99, 1.00)	3.48 (2.68, 4.20)
pair_c_g	Squat	LAnkle_PD	10.09 (7.71, 12.03)	8.69 (6.65, 11.80)	0.95 (0.91, 0.97)	8.22 (5.27, 11.80)
pair_c_g	Squat	LAnkle_IE	8.62 (7.91, 12.01)	7.65 (7.10, 11.02)	0.01 (-0.32, 0.36)	7.49 (3.66, 11.02)
pair_c_g	CMJ	RHip_FE	21.27 (18.55, 26.16)	19.16 (15.87, 22.95)	0.96 (0.91, 0.98)	18.90 (14.81, 22.55)
pair_c_g	CMJ	RHip_Add	4.20 (3.64, 5.18)	3.67 (3.15, 4.44)	0.54 (0.21, 0.69)	-3.25 (-3.75, -2.32)
pair_c_g	CMJ	RHip_Rot	7.00 (5.94, 8.49)	5.63 (4.96, 6.42)	0.56 (0.03, 0.78)	-1.59 (-3.98, 0.05)
pair_c_g	CMJ	RKnee_FE	12.31 (8.66, 15.88)	8.76 (6.68, 12.07)	0.95 (0.89, 0.98)	4.99 (2.83, 6.51)
pair_c_g	CMJ	RAnkle_PD	13.10 (11.02, 16.94)	11.07 (7.84, 13.82)	0.93 (0.87, 0.96)	8.24 (5.92, 11.70)
pair_c_g	CMJ	RAnkle_IE	7.96 (6.53, 8.83)	6.97 (5.56, 7.82)	-0.04 (-0.26, 0.33)	-1.70 (-5.45, 1.06)
pair_c_g	CMJ	LHip_FE	21.68 (18.78, 26.96)	20.32 (16.55, 22.55)	0.96 (0.91, 0.97)	19.21 (15.26, 22.42)
pair_c_g	CMJ	LHip_Add	2.74 (2.15, 4.15)	2.10 (1.83, 3.19)	0.63 (0.54, 0.75)	-1.01 (-1.84, -0.02)
pair_c_g	CMJ	LHip_Rot	6.93 (6.37, 8.63)	5.49 (4.65, 6.90)	0.47 (0.20, 0.75)	-2.08 (-2.98, 0.28)
pair_c_g	CMJ	LKnee_FE	12.51 (9.32, 16.01)	10.17 (7.49, 11.30)	0.95 (0.91, 0.98)	6.38 (4.40, 8.02)
pair_c_g	CMJ	LAnkle_PD	14.57 (12.61, 17.48)	12.49 (11.11, 14.42)	0.93 (0.91, 0.96)	10.50 (8.46, 13.25)
pair_c_g	CMJ	LAnkle_IE	8.69 (6.90, 11.96)	7.00 (5.59, 9.56)	-0.10 (-0.39, 0.24)	3.56 (-0.54, 8.03)
pair_c_g	YB_R	RHip_FE	21.59 (16.76, 22.13)	19.45 (14.72, 20.30)	0.91 (0.85, 0.95)	18.07 (14.25, 20.08)
pair_c_g	YB_R	RHip_Add	7.50 (6.68, 9.36)	6.47 (4.90, 7.30)	0.54 (0.45, 0.64)	-4.07 (-5.83, -2.16)
pair_c_g	YB_R	RHip_Rot	8.47 (6.86, 10.56)	6.59 (5.35, 7.65)	0.74 (0.65, 0.82)	-2.15 (-5.07, 0.25)
pair_c_g	YB_R	RKnee_FE	11.81 (10.31, 14.74)	10.20 (8.80, 11.98)	0.88 (0.80, 0.96)	8.96 (6.08, 10.20)
pair_c_g	YB_R	RAnkle_PD	14.81 (11.77, 15.85)	12.87 (10.04, 14.45)	0.69 (0.47, 0.82)	9.18 (8.13, 13.67)
pair_c_g	YB_R	RAnkle_IE	18.38 (15.71, 19.78)	15.69 (13.01, 17.45)	-0.70 (-0.76, -0.61)	-12.24 (-16.55, -10.24)
pair_c_g	YB_R	LHip_FE	24.52 (18.30, 26.26)	22.40 (16.73, 24.78)	0.77 (0.60, 0.80)	22.31 (16.51, 24.78)
pair_c_g	YB_R	LHip_Add	8.19 (7.33, 10.07)	6.08 (5.39, 7.10)	0.54 (0.36, 0.79)	-1.72 (-4.15, 0.64)
pair_c_g	YB_R	LHip_Rot	13.05 (10.92, 17.56)	10.01 (8.40, 12.97)	0.52 (0.30, 0.64)	-7.90 (-10.37, -2.04)
pair_c_g	YB_R	LKnee_FE	16.60 (15.11, 20.18)	13.99 (12.65, 15.68)	0.82 (0.75, 0.91)	11.92 (10.81, 13.81)
pair_c_g	YB_R	LAnkle_PD	15.96 (13.47, 21.39)	13.28 (11.35, 18.17)	0.63 (0.45, 0.72)	7.01 (4.46, 9.94)
pair_c_g	YB_R	LAnkle_IE	12.24 (11.76, 13.79)	10.52 (9.51, 11.43)	0.13 (-0.05, 0.40)	3.35 (-5.30, 5.64)
pair_c_g	YB_L	RHip_FE	21.11 (18.92, 22.59)	18.97 (16.79, 20.70)	0.80 (0.64, 0.87)	18.87 (11.64, 20.59)
pair_c_g	YB_L	RHip_Add	9.54 (6.65, 13.39)	7.00 (5.35, 10.90)	0.34 (0.18, 0.82)	-3.87 (-9.81, -3.30)
pair_c_g	YB_L	RHip_Rot	12.05 (9.74, 16.31)	9.76 (8.11, 12.10)	0.61 (0.42, 0.82)	0.57 (-6.69, 2.92)
pair_c_g	YB_L	RKnee_FE	16.22 (14.51, 20.75)	13.27 (12.82, 16.94)	0.82 (0.74, 0.93)	12.06 (10.03, 13.69)
pair_c_g	YB_L	RAnkle_PD	19.51 (16.09, 22.27)	16.66 (13.02, 18.63)	0.60 (0.38, 0.70)	11.47 (5.91, 13.87)
pair_c_g	YB_L	RAnkle_IE	11.98 (10.98, 13.70)	10.10 (8.94, 12.01)	0.18 (-0.12, 0.31)	-6.11 (-8.31, -0.26)
pair_c_g	YB_L	LHip_FE	16.55 (13.08, 22.15)	16.00 (11.11, 19.03)	0.93 (0.81, 0.96)	14.00 (6.61, 16.47)
pair_c_g	YB_L	LHip_Add	6.83 (5.47, 10.05)	5.58 (4.43, 7.13)	0.53 (0.12, 0.67)	-1.03 (-2.49, 0.84)
pair_c_g	YB_L	LHip_Rot	8.75 (7.03, 10.88)	6.86 (5.65, 9.05)	0.72 (0.50, 0.88)	-2.98 (-6.25, -0.18)
pair_c_g	YB_L	LKnee_FE	11.37 (8.22, 16.06)	9.77 (7.40, 11.56)	0.91 (0.76, 0.97)	7.13 (5.55, 9.40)
pair_c_g	YB_L	LAnkle_PD	15.90 (14.39, 18.14)	14.50 (12.87, 16.91)	0.75 (0.59, 0.82)	14.00 (10.43, 15.78)
pair_c_g	YB_L	LAnkle_IE	12.47 (10.83, 13.36)	10.01 (9.50, 10.92)	-0.68 (-0.74, -0.60)	-1.18 (-5.20, 7.30)
pair_c_h	BJ	RHip_FE	33.96 (27.98, 38.73)	29.97 (25.99, 35.82)	0.96 (0.89, 0.97)	29.25 (23.52, 35.82)
pair_c_h	BJ	RHip_Add	5.74 (3.63, 6.56)	4.69 (2.85, 5.65)	0.48 (0.21, 0.78)	-3.62 (-4.87, -1.56)
pair_c_h	BJ	RHip_Rot	8.21 (6.43, 9.82)	5.90 (5.27, 8.58)	-0.07 (-0.45, 0.37)	0.15 (-0.93, 0.85)
pair_c_h	BJ	RKnee_FE	13.70 (10.03, 17.67)	9.61 (8.12, 14.38)	0.94 (0.84, 0.96)	7.86 (4.85, 9.52)
pair_c_h	BJ	RAnkle_PD	9.85 (8.64, 13.94)	8.48 (6.78, 11.10)	0.88 (0.68, 0.94)	5.35 (2.76, 7.42)
pair_c_h	BJ	RAnkle_IE	9.03 (7.60, 11.95)	7.59 (6.32, 10.91)	0.06 (-0.13, 0.51)	-5.51 (-9.37, -2.44)
pair_c_h	BJ	LHip_FE	33.57 (25.55, 37.69)	31.60 (23.81, 34.65)	0.95 (0.90, 0.98)	31.36 (21.14, 34.65)
pair_c_h	BJ	LHip_Add	4.29 (2.83, 5.64)	3.53 (2.33, 4.42)	0.58 (-0.04, 0.85)	-0.58 (-2.30, 0.71)
pair_c_h	BJ	LHip_Rot	6.44 (5.54, 8.87)	5.18 (4.16, 7.05)	0.42 (0.25, 0.63)	3.18 (-0.79, 4.83)
pair_c_h	BJ	LKnee_FE	15.28 (8.27, 17.63)	10.89 (7.22, 13.41)	0.93 (0.86, 0.97)	6.51 (4.84, 9.39)
pair_c_h	BJ	LAnkle_PD	11.00 (8.65, 14.06)	9.07 (7.15, 11.11)	0.76 (0.64, 0.91)	1.50 (-1.75, 4.12)
pair_c_h	BJ	LAnkle_IE	8.93 (8.06, 11.50)	7.16 (6.55, 10.18)	-0.25 (-0.38, 0.19)	3.39 (-1.40, 6.09)
pair_c_h	L_hop_L	RHip_FE	18.11 (13.91, 24.08)	17.55 (11.64, 23.00)	0.96 (0.90, 0.97)	17.55 (8.08, 23.00)
pair_c_h	L_hop_L	RHip_Add	4.89 (3.91, 10.01)	4.41 (3.05, 8.41)	0.92 (0.78, 0.96)	-2.30 (-5.52, -0.42)
pair_c_h	L_hop_L	RHip_Rot	8.06 (5.43, 9.19)	6.69 (4.36, 7.64)	0.54 (0.42, 0.70)	1.48 (-0.97, 5.61)
pair_c_h	L_hop_L	RKnee_FE	10.85 (7.28, 15.86)	8.27 (5.60, 12.37)	0.95 (0.79, 0.98)	3.05 (0.13, 7.24)
pair_c_h	L_hop_L	RAnkle_PD	11.01 (9.55, 15.08)	9.08 (7.04, 13.00)	0.75 (0.55, 0.87)	0.79 (-5.99, 3.79)
pair_c_h	L_hop_L	RAnkle_IE	10.66 (8.88, 14.66)	9.11 (7.79, 12.76)	-0.22 (-0.49, 0.08)	-4.86 (-9.77, -1.18)
pair_c_h	L_hop_L	LHip_FE	13.98 (8.42, 20.49)	12.55 (7.63, 19.12)	0.94 (0.86, 0.97)	9.66 (4.43, 15.38)
pair_c_h	L_hop_L	LHip_Add	6.08 (4.08, 7.57)	4.87 (3.08, 5.99)	0.96 (0.84, 0.98)	-2.51 (-4.98, 0.52)
pair_c_h	L_hop_L	LHip_Rot	9.98 (8.66, 16.02)	7.97 (6.83, 12.58)	0.19 (-0.05, 0.62)	0.31 (-4.55, 2.04)
pair_c_h	L_hop_L	LKnee_FE	7.68 (6.12, 16.13)	5.98 (5.02, 11.74)	0.97 (0.90, 0.99)	-0.48 (-3.73, 1.82)
pair_c_h	L_hop_L	LAnkle_PD	10.82 (7.82, 17.62)	8.18 (6.38, 12.24)	0.87 (0.63, 0.93)	2.77 (-2.89, 5.47)
pair_c_h	L_hop_L	LAnkle_IE	10.81 (8.66, 14.52)	9.28 (7.20, 11.90)	0.05 (-0.32, 0.26)	3.46 (0.58, 5.04)
pair_c_h	L_hop_R	RHip_FE	19.34 (16.21, 22.99)	18.03 (15.57, 21.47)	0.95 (0.92, 0.97)	18.03 (15.57, 21.31)
pair_c_h	L_hop_R	RHip_Add	5.60 (4.68, 7.30)	4.72 (3.42, 5.64)	0.96 (0.86, 0.98)	-2.13 (-4.11, -1.35)
pair_c_h	L_hop_R	RHip_Rot	11.07 (9.92, 12.59)	8.65 (7.89, 10.38)	0.54 (0.26, 0.77)	3.77 (0.89, 7.05)
pair_c_h	L_hop_R	RKnee_FE	9.41 (5.51, 13.38)	7.87 (4.28, 10.94)	0.97 (0.92, 0.99)	1.80 (-0.05, 5.66)
pair_c_h	L_hop_R	RAnkle_PD	8.64 (6.97, 11.18)	7.03 (5.36, 8.73)	0.84 (0.71, 0.92)	0.65 (-2.53, 4.29)
pair_c_h	L_hop_R	RAnkle_IE	12.76 (10.03, 14.15)	9.88 (8.23, 11.43)	-0.26 (-0.48, 0.04)	2.85 (-3.03, 6.47)
pair_c_h	L_hop_R	LHip_FE	18.13 (12.40, 22.13)	15.78 (11.37, 19.73)	0.93 (0.89, 0.96)	14.67 (11.19, 19.72)
pair_c_h	L_hop_R	LHip_Add	6.18 (5.11, 7.90)	5.03 (4.22, 5.62)	0.93 (0.81, 0.97)	-2.53 (-3.95, 0.24)
pair_c_h	L_hop_R	LHip_Rot	8.20 (7.28, 10.90)	7.10 (6.04, 9.60)	0.61 (0.24, 0.81)	-4.54 (-6.11, -2.59)
pair_c_h	L_hop_R	LKnee_FE	8.87 (7.01, 11.00)	6.47 (5.69, 8.76)	0.96 (0.94, 0.98)	3.74 (2.01, 5.44)
pair_c_h	L_hop_R	LAnkle_PD	11.27 (8.36, 15.71)	8.98 (6.43, 12.06)	0.75 (0.64, 0.79)	1.64 (-3.53, 3.12)
pair_c_h	L_hop_R	LAnkle_IE	12.09 (10.49, 14.36)	10.38 (8.98, 12.26)	-0.40 (-0.50, 0.10)	-4.01 (-7.38, 0.11)
pair_c_h	Squat	RHip_FE	26.47 (25.07, 28.55)	24.65 (22.89, 27.01)	0.99 (0.99, 1.00)	24.65 (22.89, 27.01)
pair_c_h	Squat	RHip_Add	1.86 (1.64, 2.55)	1.64 (1.26, 2.03)	0.90 (0.51, 0.93)	0.34 (-0.73, 1.33)
pair_c_h	Squat	RHip_Rot	4.63 (3.48, 6.57)	4.13 (3.03, 5.62)	0.65 (0.40, 0.88)	3.75 (2.25, 5.52)
pair_c_h	Squat	RKnee_FE	6.82 (5.55, 7.99)	5.36 (4.62, 6.82)	1.00 (0.99, 1.00)	4.70 (3.74, 6.65)
pair_c_h	Squat	RAnkle_PD	6.61 (5.75, 7.56)	5.86 (5.04, 7.23)	0.98 (0.95, 0.98)	5.47 (4.80, 7.22)
pair_c_h	Squat	RAnkle_IE	5.23 (3.71, 8.89)	4.19 (3.12, 7.58)	0.09 (-0.17, 0.36)	1.12 (-1.52, 3.80)
pair_c_h	Squat	LHip_FE	24.18 (21.73, 26.70)	21.94 (19.49, 24.23)	1.00 (0.99, 1.00)	21.94 (19.49, 24.23)
pair_c_h	Squat	LHip_Add	2.62 (2.28, 3.17)	2.33 (1.87, 2.80)	0.84 (0.71, 0.93)	-1.05 (-2.39, -0.62)
pair_c_h	Squat	LHip_Rot	4.76 (3.37, 5.81)	3.89 (2.91, 4.83)	0.60 (0.52, 0.75)	-1.72 (-4.11, 1.42)
pair_c_h	Squat	LKnee_FE	5.31 (4.35, 6.18)	4.33 (3.49, 5.22)	1.00 (0.99, 1.00)	2.52 (1.19, 3.91)
pair_c_h	Squat	LAnkle_PD	5.01 (4.14, 6.04)	4.34 (3.62, 4.96)	0.95 (0.93, 0.97)	3.72 (2.72, 4.56)
pair_c_h	Squat	LAnkle_IE	7.17 (5.89, 10.68)	6.32 (5.16, 9.45)	0.07 (-0.35, 0.57)	4.61 (1.75, 9.14)
pair_c_h	CMJ	RHip_FE	23.65 (20.23, 27.15)	21.63 (18.27, 25.45)	0.96 (0.93, 0.98)	21.39 (17.66, 25.45)
pair_c_h	CMJ	RHip_Add	2.75 (2.04, 3.17)	2.00 (1.70, 2.56)	0.66 (0.56, 0.78)	-1.03 (-1.58, -0.56)
pair_c_h	CMJ	RHip_Rot	5.98 (5.27, 7.06)	5.38 (4.65, 6.41)	0.59 (0.22, 0.82)	2.55 (0.73, 3.64)
pair_c_h	CMJ	RKnee_FE	12.32 (10.92, 16.10)	10.69 (8.48, 12.27)	0.95 (0.93, 0.98)	7.40 (4.71, 9.31)
pair_c_h	CMJ	RAnkle_PD	11.03 (9.63, 13.94)	8.24 (6.76, 11.34)	0.94 (0.91, 0.96)	6.09 (4.86, 9.05)
pair_c_h	CMJ	RAnkle_IE	7.31 (6.69, 9.82)	6.17 (5.62, 8.50)	0.17 (-0.24, 0.41)	-2.83 (-5.61, -0.07)
pair_c_h	CMJ	LHip_FE	21.43 (18.24, 26.04)	18.67 (15.92, 22.06)	0.96 (0.92, 0.98)	16.60 (15.20, 21.82)
pair_c_h	CMJ	LHip_Add	3.36 (2.73, 4.05)	2.78 (2.30, 3.26)	0.56 (0.45, 0.73)	-2.22 (-2.55, -1.25)
pair_c_h	CMJ	LHip_Rot	7.85 (6.64, 8.80)	6.33 (5.01, 6.73)	0.68 (0.32, 0.82)	-4.35 (-5.94, -2.24)
pair_c_h	CMJ	LKnee_FE	11.19 (9.47, 15.73)	8.94 (7.52, 11.13)	0.96 (0.94, 0.98)	5.12 (1.89, 6.88)
pair_c_h	CMJ	LAnkle_PD	11.37 (8.66, 13.90)	8.89 (6.64, 10.74)	0.94 (0.90, 0.96)	5.26 (3.49, 7.84)
pair_c_h	CMJ	LAnkle_IE	7.59 (6.89, 10.19)	6.57 (5.92, 8.48)	-0.15 (-0.43, 0.25)	0.12 (-3.38, 3.67)
pair_c_h	YB_R	RHip_FE	20.88 (18.72, 26.82)	19.56 (16.26, 24.25)	0.93 (0.89, 0.96)	19.56 (15.90, 24.18)
pair_c_h	YB_R	RHip_Add	10.22 (7.83, 11.23)	8.43 (6.55, 9.29)	0.23 (0.04, 0.39)	-6.02 (-7.88, -4.66)
pair_c_h	YB_R	RHip_Rot	11.56 (8.63, 16.76)	9.47 (6.73, 12.87)	0.82 (0.67, 0.86)	-1.98 (-8.78, 2.54)
pair_c_h	YB_R	RKnee_FE	13.05 (11.75, 19.95)	11.81 (10.39, 15.60)	0.87 (0.72, 0.96)	10.66 (9.91, 12.71)
pair_c_h	YB_R	RAnkle_PD	12.36 (10.07, 13.89)	9.98 (9.05, 11.42)	0.55 (0.41, 0.81)	9.68 (8.42, 11.25)
pair_c_h	YB_R	RAnkle_IE	19.31 (17.17, 22.27)	16.31 (15.28, 20.51)	-0.73 (-0.78, -0.64)	-13.31 (-18.63, -12.80)
pair_c_h	YB_R	LHip_FE	23.71 (22.40, 30.78)	22.22 (20.46, 28.41)	0.47 (0.19, 0.88)	22.22 (20.22, 28.01)
pair_c_h	YB_R	LHip_Add	7.90 (7.19, 8.95)	5.98 (5.08, 7.16)	0.52 (0.27, 0.74)	-3.14 (-4.50, 0.20)
pair_c_h	YB_R	LHip_Rot	10.15 (7.99, 12.12)	8.14 (5.59, 10.86)	0.45 (0.15, 0.67)	-1.69 (-9.74, 2.38)
pair_c_h	YB_R	LKnee_FE	20.52 (19.24, 21.69)	17.66 (16.36, 18.51)	0.78 (0.69, 0.90)	15.58 (14.24, 17.88)
pair_c_h	YB_R	LAnkle_PD	18.27 (14.66, 20.58)	15.40 (12.74, 17.47)	0.46 (0.43, 0.61)	12.09 (11.15, 14.97)
pair_c_h	YB_R	LAnkle_IE	11.99 (10.54, 12.84)	10.21 (8.45, 11.28)	0.26 (0.11, 0.53)	1.57 (-7.55, 5.68)
pair_c_h	YB_L	RHip_FE	20.81 (19.07, 22.76)	19.38 (17.34, 21.72)	0.85 (0.73, 0.89)	19.38 (17.34, 21.72)
pair_c_h	YB_L	RHip_Add	7.11 (6.01, 8.05)	5.89 (4.69, 6.86)	0.60 (0.34, 0.86)	-4.89 (-5.62, -2.32)
pair_c_h	YB_L	RHip_Rot	10.23 (8.67, 12.54)	8.29 (7.12, 9.98)	0.62 (0.53, 0.71)	1.58 (-5.92, 6.87)
pair_c_h	YB_L	RKnee_FE	16.26 (13.92, 18.17)	13.94 (12.34, 16.01)	0.85 (0.75, 0.92)	11.75 (10.60, 12.61)
pair_c_h	YB_L	RAnkle_PD	16.42 (13.45, 19.24)	13.43 (11.00, 16.84)	0.60 (0.45, 0.78)	9.21 (6.85, 12.61)
pair_c_h	YB_L	RAnkle_IE	11.63 (9.36, 13.20)	9.93 (7.85, 11.68)	0.27 (0.18, 0.41)	-3.32 (-5.82, -1.64)
pair_c_h	YB_L	LHip_FE	15.12 (12.36, 18.61)	14.37 (10.79, 15.43)	0.97 (0.94, 0.97)	14.17 (10.45, 15.43)
pair_c_h	YB_L	LHip_Add	5.79 (4.47, 8.06)	4.64 (3.48, 6.81)	0.45 (0.31, 0.77)	-0.31 (-1.19, 1.27)
pair_c_h	YB_L	LHip_Rot	9.22 (7.86, 11.05)	7.01 (6.35, 9.68)	0.72 (0.55, 0.84)	-6.32 (-8.99, 0.24)
pair_c_h	YB_L	LKnee_FE	9.91 (8.62, 15.15)	8.25 (7.29, 9.91)	0.93 (0.81, 0.97)	6.38 (3.82, 8.37)
pair_c_h	YB_L	LAnkle_PD	8.73 (8.20, 11.82)	7.54 (6.66, 10.13)	0.77 (0.70, 0.86)	7.54 (6.01, 10.07)
pair_c_h	YB_L	LAnkle_IE	10.53 (10.20, 11.31)	8.74 (8.43, 9.12)	-0.45 (-0.65, -0.43)	-2.37 (-6.43, 1.75)
pair_d_e	BJ	RHip_FE	31.62 (22.63, 36.54)	27.97 (21.50, 33.90)	0.93 (0.87, 0.98)	27.46 (20.44, 33.90)
pair_d_e	BJ	RHip_Add	8.10 (6.63, 10.77)	7.08 (5.66, 9.00)	0.33 (0.05, 0.50)	-5.19 (-7.21, 1.13)
pair_d_e	BJ	RHip_Rot	7.80 (6.79, 10.67)	6.19 (5.34, 8.53)	0.04 (-0.31, 0.50)	-3.13 (-4.63, -0.74)
pair_d_e	BJ	RKnee_FE	13.93 (10.80, 16.27)	10.64 (8.55, 14.46)	0.92 (0.88, 0.96)	5.25 (1.84, 9.47)
pair_d_e	BJ	RAnkle_PD	16.71 (12.19, 21.17)	11.53 (10.23, 18.13)	0.82 (0.57, 0.88)	-2.97 (-6.57, 3.44)
pair_d_e	BJ	RAnkle_IE	11.82 (10.10, 13.44)	10.33 (9.28, 12.29)	0.22 (-0.04, 0.53)	-5.74 (-8.94, -0.67)
pair_d_e	BJ	LHip_FE	34.48 (26.25, 35.99)	31.41 (24.91, 35.44)	0.94 (0.88, 0.97)	31.41 (24.33, 33.76)
pair_d_e	BJ	LHip_Add	11.11 (7.29, 13.21)	8.95 (5.68, 10.32)	0.14 (-0.20, 0.44)	-4.43 (-10.22, 0.84)
pair_d_e	BJ	LHip_Rot	7.74 (6.38, 9.42)	6.42 (4.92, 7.56)	0.34 (-0.11, 0.65)	1.10 (-1.90, 4.73)
pair_d_e	BJ	LKnee_FE	16.05 (12.65, 19.52)	12.75 (9.86, 15.50)	0.87 (0.82, 0.94)	0.39 (-3.00, 6.68)
pair_d_e	BJ	LAnkle_PD	25.15 (17.07, 29.02)	21.40 (14.41, 24.00)	0.53 (0.36, 0.82)	-12.11 (-14.36, -7.34)
pair_d_e	BJ	LAnkle_IE	11.29 (10.52, 12.54)	10.34 (8.86, 11.29)	-0.12 (-0.43, 0.08)	0.03 (-7.30, 2.15)
pair_d_e	L_hop_L	RHip_FE	16.03 (13.76, 23.25)	15.00 (12.07, 22.30)	0.93 (0.92, 0.97)	14.14 (9.33, 21.32)
pair_d_e	L_hop_L	RHip_Add	8.63 (7.64, 11.48)	7.39 (6.01, 9.82)	0.81 (0.72, 0.93)	-3.79 (-5.67, 1.14)
pair_d_e	L_hop_L	RHip_Rot	7.90 (6.48, 10.98)	6.08 (4.92, 8.69)	0.57 (0.45, 0.76)	-1.33 (-2.31, 0.81)
pair_d_e	L_hop_L	RKnee_FE	9.09 (7.87, 11.87)	7.46 (5.97, 10.16)	0.98 (0.88, 0.99)	5.45 (3.98, 7.28)
pair_d_e	L_hop_L	RAnkle_PD	13.54 (9.48, 19.59)	10.75 (7.57, 13.86)	0.57 (0.05, 0.73)	1.41 (-0.88, 9.43)
pair_d_e	L_hop_L	RAnkle_IE	12.60 (11.08, 14.88)	10.83 (9.63, 12.48)	-0.22 (-0.35, 0.12)	-6.40 (-9.11, 1.40)
pair_d_e	L_hop_L	LHip_FE	23.71 (18.30, 30.25)	20.77 (16.65, 28.62)	0.89 (0.75, 0.95)	19.59 (15.01, 26.71)
pair_d_e	L_hop_L	LHip_Add	12.69 (9.45, 14.33)	9.68 (7.91, 11.17)	0.54 (0.34, 0.88)	-2.50 (-5.30, -0.56)
pair_d_e	L_hop_L	LHip_Rot	14.21 (12.55, 17.55)	11.64 (10.61, 14.44)	0.54 (0.19, 0.71)	0.50 (-3.16, 7.71)
pair_d_e	L_hop_L	LKnee_FE	14.59 (12.58, 18.91)	11.72 (10.10, 14.26)	0.89 (0.81, 0.92)	0.69 (-2.21, 4.81)
pair_d_e	L_hop_L	LAnkle_PD	23.08 (19.96, 27.79)	17.75 (15.13, 21.77)	0.41 (0.21, 0.55)	-14.03 (-19.41, -10.69)
pair_d_e	L_hop_L	LAnkle_IE	12.06 (9.99, 13.04)	9.44 (8.51, 11.09)	0.08 (-0.29, 0.24)	1.41 (-2.17, 3.40)
pair_d_e	L_hop_R	RHip_FE	18.03 (13.59, 22.02)	16.92 (12.56, 21.19)	0.93 (0.91, 0.96)	16.43 (12.56, 21.19)
pair_d_e	L_hop_R	RHip_Add	10.55 (8.76, 12.03)	9.17 (7.40, 10.08)	0.91 (0.79, 0.94)	-6.36 (-9.20, -4.67)
pair_d_e	L_hop_R	RHip_Rot	8.66 (5.80, 10.47)	6.97 (5.11, 8.50)	0.50 (0.20, 0.82)	-2.32 (-6.90, -0.33)
pair_d_e	L_hop_R	RKnee_FE	10.20 (8.23, 11.49)	8.24 (6.54, 9.44)	0.96 (0.95, 0.98)	3.72 (1.62, 7.50)
pair_d_e	L_hop_R	RAnkle_PD	10.58 (8.23, 13.36)	8.31 (6.23, 12.04)	0.81 (0.66, 0.87)	-2.53 (-7.03, -1.20)
pair_d_e	L_hop_R	RAnkle_IE	11.80 (9.22, 14.56)	10.08 (8.00, 12.27)	-0.18 (-0.48, 0.09)	-0.72 (-3.86, 5.04)
pair_d_e	L_hop_R	LHip_FE	22.47 (19.46, 29.98)	21.46 (18.59, 28.16)	0.95 (0.90, 0.96)	21.46 (18.59, 28.16)
pair_d_e	L_hop_R	LHip_Add	9.41 (6.69, 11.99)	7.93 (5.69, 10.15)	0.81 (0.73, 0.93)	5.91 (2.88, 8.64)
pair_d_e	L_hop_R	LHip_Rot	9.73 (7.61, 12.96)	8.59 (5.69, 10.37)	0.55 (0.39, 0.77)	3.30 (0.19, 7.34)
pair_d_e	L_hop_R	LKnee_FE	13.81 (11.96, 15.88)	10.83 (9.45, 12.16)	0.92 (0.86, 0.94)	-0.92 (-4.82, 2.95)
pair_d_e	L_hop_R	LAnkle_PD	21.60 (15.96, 26.07)	17.41 (13.40, 20.81)	0.58 (0.41, 0.77)	-13.45 (-18.32, -4.35)
pair_d_e	L_hop_R	LAnkle_IE	12.81 (9.12, 15.25)	11.29 (8.05, 14.10)	-0.19 (-0.42, 0.06)	-4.12 (-9.39, -1.25)
pair_d_e	Squat	RHip_FE	27.22 (24.51, 29.55)	25.94 (22.96, 28.09)	0.99 (0.99, 1.00)	25.94 (22.96, 28.09)
pair_d_e	Squat	RHip_Add	8.93 (8.23, 11.18)	7.57 (6.71, 9.26)	0.85 (0.43, 0.90)	-7.53 (-9.26, -6.41)
pair_d_e	Squat	RHip_Rot	7.94 (5.87, 11.24)	5.92 (4.40, 8.15)	0.66 (0.39, 0.80)	-3.35 (-5.97, -1.02)
pair_d_e	Squat	RKnee_FE	7.70 (5.97, 9.86)	6.53 (4.74, 8.05)	1.00 (0.99, 1.00)	4.19 (3.54, 6.01)
pair_d_e	Squat	RAnkle_PD	5.29 (4.63, 6.80)	4.42 (3.79, 5.81)	0.91 (0.80, 0.95)	-0.38 (-2.09, 3.59)
pair_d_e	Squat	RAnkle_IE	9.14 (7.68, 10.30)	8.29 (6.92, 9.47)	0.39 (0.14, 0.72)	-4.03 (-6.92, -1.08)
pair_d_e	Squat	LHip_FE	26.93 (24.79, 29.03)	26.13 (24.14, 28.51)	0.99 (0.99, 0.99)	26.13 (24.14, 28.51)
pair_d_e	Squat	LHip_Add	6.90 (5.62, 9.46)	5.44 (4.41, 6.93)	-0.03 (-0.45, 0.50)	3.39 (1.18, 4.95)
pair_d_e	Squat	LHip_Rot	5.58 (5.11, 7.98)	4.77 (4.10, 6.03)	-0.34 (-0.60, 0.07)	-0.69 (-2.35, 2.41)
pair_d_e	Squat	LKnee_FE	11.97 (9.75, 14.28)	10.50 (8.23, 13.10)	0.99 (0.98, 0.99)	-0.86 (-2.27, 1.25)
pair_d_e	Squat	LAnkle_PD	17.33 (13.30, 24.16)	14.43 (11.37, 20.60)	-0.33 (-0.66, 0.29)	-2.96 (-7.29, 3.59)
pair_d_e	Squat	LAnkle_IE	13.49 (11.64, 15.96)	11.13 (9.69, 13.06)	-0.07 (-0.58, 0.28)	6.49 (4.07, 10.06)
pair_d_e	CMJ	RHip_FE	23.96 (20.69, 26.83)	21.13 (19.56, 24.17)	0.95 (0.93, 0.98)	20.65 (19.43, 22.02)
pair_d_e	CMJ	RHip_Add	9.37 (8.63, 10.74)	7.95 (7.02, 9.09)	0.21 (-0.10, 0.65)	-7.78 (-8.38, -6.54)
pair_d_e	CMJ	RHip_Rot	8.88 (6.64, 12.37)	6.43 (5.18, 8.84)	0.70 (0.14, 0.80)	-5.03 (-7.56, -2.41)
pair_d_e	CMJ	RKnee_FE	12.11 (9.97, 13.96)	8.82 (7.05, 11.01)	0.95 (0.91, 0.97)	4.06 (3.40, 5.36)
pair_d_e	CMJ	RAnkle_PD	10.80 (9.53, 13.73)	8.40 (6.87, 11.00)	0.92 (0.85, 0.94)	2.19 (-0.65, 5.81)
pair_d_e	CMJ	RAnkle_IE	10.47 (9.34, 11.88)	9.63 (8.28, 10.98)	0.02 (-0.22, 0.38)	-5.84 (-6.96, -1.84)
pair_d_e	CMJ	LHip_FE	26.52 (23.90, 28.59)	24.10 (21.69, 27.40)	0.95 (0.90, 0.97)	23.81 (21.69, 27.40)
pair_d_e	CMJ	LHip_Add	5.04 (3.98, 6.95)	4.10 (3.09, 5.92)	0.17 (-0.07, 0.50)	1.83 (0.23, 3.96)
pair_d_e	CMJ	LHip_Rot	6.56 (5.69, 8.76)	5.47 (4.52, 7.87)	0.35 (0.07, 0.64)	1.66 (-1.49, 3.48)
pair_d_e	CMJ	LKnee_FE	14.92 (11.95, 16.71)	13.12 (10.84, 14.37)	0.93 (0.90, 0.96)	-0.17 (-1.90, 2.38)
pair_d_e	CMJ	LAnkle_PD	22.61 (18.47, 28.94)	19.70 (16.76, 25.84)	0.59 (0.15, 0.76)	-1.82 (-5.77, 0.41)
pair_d_e	CMJ	LAnkle_IE	11.14 (8.82, 11.69)	8.95 (7.60, 10.45)	0.35 (-0.03, 0.38)	1.32 (-1.75, 4.49)
pair_d_e	YB_R	RHip_FE	19.00 (16.46, 21.72)	17.76 (15.61, 21.18)	0.90 (0.85, 0.96)	17.76 (15.46, 21.18)
pair_d_e	YB_R	RHip_Add	15.65 (13.07, 17.32)	12.42 (10.81, 15.12)	-0.06 (-0.30, 0.26)	-9.47 (-13.48, -5.59)
pair_d_e	YB_R	RHip_Rot	12.34 (11.60, 14.78)	9.80 (9.28, 12.53)	0.41 (0.25, 0.61)	-7.14 (-11.16, -4.70)
pair_d_e	YB_R	RKnee_FE	14.06 (12.08, 16.89)	11.22 (9.62, 12.67)	0.80 (0.68, 0.85)	0.11 (-1.73, 2.86)
pair_d_e	YB_R	RAnkle_PD	34.05 (31.34, 36.57)	27.97 (27.02, 33.57)	0.31 (0.22, 0.54)	-26.91 (-32.29, -25.80)
pair_d_e	YB_R	RAnkle_IE	11.19 (10.31, 12.92)	9.56 (8.75, 10.93)	0.38 (0.24, 0.50)	0.20 (-1.39, 2.36)
pair_d_e	YB_R	LHip_FE	24.77 (19.39, 29.46)	23.92 (18.14, 28.51)	0.89 (0.79, 0.91)	23.90 (18.13, 28.43)
pair_d_e	YB_R	LHip_Add	11.01 (9.10, 14.10)	9.16 (7.61, 11.98)	0.61 (0.22, 0.73)	0.78 (-2.84, 3.56)
pair_d_e	YB_R	LHip_Rot	14.50 (11.53, 16.17)	11.35 (9.82, 12.86)	0.30 (-0.06, 0.48)	-0.97 (-2.52, 3.85)
pair_d_e	YB_R	LKnee_FE	22.03 (19.83, 24.27)	18.74 (16.59, 20.28)	0.76 (0.70, 0.82)	17.49 (14.94, 19.26)
pair_d_e	YB_R	LAnkle_PD	18.40 (16.03, 21.70)	14.78 (12.92, 18.88)	0.45 (0.40, 0.62)	3.62 (-0.93, 7.20)
pair_d_e	YB_R	LAnkle_IE	13.79 (12.65, 16.02)	12.00 (10.47, 12.98)	0.18 (0.04, 0.34)	2.27 (-5.78, 6.37)
pair_d_e	YB_L	RHip_FE	19.15 (17.35, 21.77)	18.30 (16.35, 19.54)	0.87 (0.79, 0.92)	17.86 (16.35, 19.54)
pair_d_e	YB_L	RHip_Add	11.26 (9.17, 14.12)	9.15 (7.55, 10.91)	0.43 (0.29, 0.61)	-0.41 (-5.79, 3.00)
pair_d_e	YB_L	RHip_Rot	12.70 (11.19, 18.69)	10.57 (8.71, 12.95)	0.51 (0.34, 0.64)	-8.86 (-12.26, -3.81)
pair_d_e	YB_L	RKnee_FE	17.02 (14.66, 19.29)	14.45 (11.81, 16.27)	0.84 (0.76, 0.94)	11.34 (8.78, 12.69)
pair_d_e	YB_L	RAnkle_PD	23.82 (19.75, 27.58)	17.99 (14.15, 20.07)	0.28 (0.05, 0.46)	13.83 (8.20, 17.59)
pair_d_e	YB_L	RAnkle_IE	14.35 (13.64, 16.10)	13.12 (11.61, 14.50)	0.06 (-0.16, 0.21)	-9.31 (-12.43, -5.24)
pair_d_e	YB_L	LHip_FE	20.19 (16.24, 25.93)	18.16 (14.71, 22.02)	0.92 (0.79, 0.95)	16.60 (13.31, 22.02)
pair_d_e	YB_L	LHip_Add	13.90 (11.88, 15.41)	11.40 (9.26, 12.38)	0.33 (0.09, 0.57)	-6.78 (-9.99, -3.65)
pair_d_e	YB_L	LHip_Rot	13.78 (12.41, 16.34)	11.59 (10.09, 12.72)	0.62 (0.50, 0.80)	-6.43 (-7.66, -2.42)
pair_d_e	YB_L	LKnee_FE	17.42 (14.20, 21.02)	12.89 (11.65, 14.99)	0.71 (0.61, 0.84)	4.71 (-4.53, 8.02)
pair_d_e	YB_L	LAnkle_PD	32.13 (25.17, 36.14)	27.37 (22.59, 31.86)	0.47 (0.34, 0.58)	-25.69 (-31.36, -20.54)
pair_d_e	YB_L	LAnkle_IE	15.74 (14.68, 16.89)	14.32 (13.48, 15.19)	-0.19 (-0.38, 0.01)	-11.47 (-12.33, -9.75)
pair_d_f	BJ	RHip_FE	34.77 (26.85, 38.73)	31.10 (25.38, 36.64)	0.94 (0.90, 0.97)	30.57 (25.25, 36.64)
pair_d_f	BJ	RHip_Add	5.23 (4.32, 5.54)	4.60 (3.67, 4.84)	0.70 (0.28, 0.82)	-4.23 (-4.74, -3.49)
pair_d_f	BJ	RHip_Rot	7.37 (5.68, 9.44)	6.02 (4.35, 7.51)	0.23 (-0.01, 0.60)	-2.58 (-4.78, -0.28)
pair_d_f	BJ	RKnee_FE	12.61 (10.96, 18.34)	10.60 (8.94, 14.91)	0.91 (0.84, 0.93)	-1.53 (-4.79, 1.40)
pair_d_f	BJ	RAnkle_PD	14.91 (10.42, 16.28)	12.41 (8.98, 13.56)	0.84 (0.61, 0.89)	-7.55 (-10.28, -4.56)
pair_d_f	BJ	RAnkle_IE	11.10 (8.99, 12.96)	10.13 (8.19, 12.18)	0.01 (-0.24, 0.29)	-10.06 (-12.06, -7.47)
pair_d_f	BJ	LHip_FE	34.75 (28.34, 39.68)	31.62 (27.40, 37.80)	0.95 (0.91, 0.97)	31.45 (27.40, 37.80)
pair_d_f	BJ	LHip_Add	3.99 (2.75, 5.24)	3.34 (2.22, 4.09)	0.39 (0.20, 0.72)	-0.75 (-3.04, 0.63)
pair_d_f	BJ	LHip_Rot	6.80 (5.49, 10.06)	5.45 (4.11, 8.71)	0.11 (-0.13, 0.50)	-3.83 (-5.62, -1.49)
pair_d_f	BJ	LKnee_FE	13.26 (11.21, 17.25)	11.28 (8.49, 14.11)	0.91 (0.86, 0.94)	-0.92 (-3.39, 1.36)
pair_d_f	BJ	LAnkle_PD	13.85 (10.70, 17.77)	12.07 (9.60, 15.29)	0.82 (0.62, 0.87)	-4.38 (-8.95, -2.52)
pair_d_f	BJ	LAnkle_IE	9.09 (7.23, 10.89)	8.00 (6.16, 9.37)	-0.22 (-0.42, -0.05)	-1.24 (-5.49, 1.08)
pair_d_f	L_hop_L	RHip_FE	22.59 (20.78, 28.72)	21.18 (17.72, 27.43)	0.96 (0.90, 0.98)	21.18 (16.97, 27.43)
pair_d_f	L_hop_L	RHip_Add	6.86 (5.57, 8.00)	5.78 (4.41, 6.15)	0.89 (0.76, 0.94)	-1.02 (-2.67, 3.18)
pair_d_f	L_hop_L	RHip_Rot	5.98 (5.62, 8.48)	5.02 (4.85, 7.03)	0.78 (0.64, 0.88)	0.95 (-1.48, 3.18)
pair_d_f	L_hop_L	RKnee_FE	9.91 (6.74, 15.82)	7.67 (5.67, 12.28)	0.96 (0.86, 0.98)	2.93 (0.42, 6.78)
pair_d_f	L_hop_L	RAnkle_PD	11.15 (10.10, 19.85)	9.30 (8.01, 15.09)	0.58 (0.37, 0.84)	-3.02 (-6.91, 2.26)
pair_d_f	L_hop_L	RAnkle_IE	11.95 (10.28, 15.26)	10.11 (8.95, 13.58)	-0.25 (-0.38, 0.01)	-8.73 (-12.45, -1.46)
pair_d_f	L_hop_L	LHip_FE	20.57 (17.46, 26.06)	19.04 (15.34, 24.92)	0.93 (0.86, 0.96)	18.80 (15.27, 21.69)
pair_d_f	L_hop_L	LHip_Add	6.19 (4.50, 7.53)	4.81 (3.41, 6.39)	0.94 (0.85, 0.96)	-0.75 (-2.03, 1.56)
pair_d_f	L_hop_L	LHip_Rot	7.19 (6.45, 9.77)	5.75 (4.97, 8.29)	0.51 (0.21, 0.73)	0.08 (-2.58, 3.79)
pair_d_f	L_hop_L	LKnee_FE	11.26 (10.06, 16.60)	9.26 (7.69, 13.22)	0.92 (0.89, 0.96)	-2.75 (-6.19, 3.86)
pair_d_f	L_hop_L	LAnkle_PD	19.96 (16.29, 23.19)	18.11 (13.82, 19.28)	0.58 (0.20, 0.81)	-11.90 (-16.51, -8.08)
pair_d_f	L_hop_L	LAnkle_IE	11.63 (9.75, 12.66)	9.65 (8.09, 11.46)	0.02 (-0.21, 0.25)	-1.42 (-5.75, 0.79)
pair_d_f	L_hop_R	RHip_FE	20.12 (18.02, 25.56)	19.11 (17.26, 22.70)	0.94 (0.88, 0.95)	19.11 (17.26, 22.70)
pair_d_f	L_hop_R	RHip_Add	7.61 (6.53, 8.87)	6.22 (5.19, 7.43)	0.92 (0.86, 0.97)	-4.56 (-6.20, -2.05)
pair_d_f	L_hop_R	RHip_Rot	9.20 (5.79, 11.24)	7.31 (4.74, 9.23)	0.61 (0.31, 0.80)	0.92 (-0.50, 4.34)
pair_d_f	L_hop_R	RKnee_FE	10.95 (9.68, 14.71)	9.14 (8.14, 10.59)	0.95 (0.88, 0.97)	0.99 (-0.67, 5.01)
pair_d_f	L_hop_R	RAnkle_PD	14.93 (11.40, 20.34)	13.02 (9.41, 17.66)	0.72 (0.47, 0.84)	-7.05 (-12.33, -3.84)
pair_d_f	L_hop_R	RAnkle_IE	9.79 (8.45, 11.29)	8.65 (6.51, 10.12)	0.04 (-0.18, 0.33)	-3.64 (-7.75, 0.23)
pair_d_f	L_hop_R	LHip_FE	20.79 (18.50, 28.42)	19.46 (17.21, 27.60)	0.94 (0.92, 0.97)	19.46 (17.21, 27.60)
pair_d_f	L_hop_R	LHip_Add	7.13 (5.80, 9.75)	5.33 (4.78, 7.36)	0.89 (0.76, 0.94)	3.08 (1.33, 5.07)
pair_d_f	L_hop_R	LHip_Rot	7.00 (6.02, 8.72)	5.55 (4.95, 7.02)	0.77 (0.42, 0.93)	-1.65 (-4.63, 0.49)
pair_d_f	L_hop_R	LKnee_FE	10.95 (7.12, 17.10)	8.47 (5.71, 13.76)	0.94 (0.86, 0.98)	5.07 (2.80, 6.83)
pair_d_f	L_hop_R	LAnkle_PD	11.94 (9.90, 24.38)	9.61 (8.29, 17.57)	0.72 (0.37, 0.81)	-1.05 (-5.64, 7.03)
pair_d_f	L_hop_R	LAnkle_IE	12.66 (11.51, 15.29)	11.49 (10.15, 12.96)	-0.28 (-0.52, -0.03)	-4.87 (-10.56, -0.73)
pair_d_f	Squat	RHip_FE	26.38 (23.61, 29.69)	24.83 (20.71, 27.34)	0.99 (0.99, 1.00)	24.83 (20.71, 27.34)
pair_d_f	Squat	RHip_Add	3.97 (2.76, 4.51)	3.59 (2.22, 4.00)	0.68 (0.41, 0.83)	-3.38 (-3.86, -2.09)
pair_d_f	Squat	RHip_Rot	8.77 (6.25, 11.27)	6.52 (5.47, 8.26)	0.57 (-0.03, 0.70)	-5.97 (-7.37, -4.07)
pair_d_f	Squat	RKnee_FE	8.87 (7.66, 9.63)	7.61 (6.43, 8.47)	1.00 (0.99, 1.00)	-3.73 (-5.35, -2.30)
pair_d_f	Squat	RAnkle_PD	9.05 (7.52, 10.08)	7.74 (6.33, 9.41)	0.85 (0.76, 0.92)	-5.64 (-9.14, -3.85)
pair_d_f	Squat	RAnkle_IE	8.24 (6.58, 10.77)	7.90 (5.93, 9.59)	0.15 (-0.19, 0.23)	-7.56 (-9.00, -4.46)
pair_d_f	Squat	LHip_FE	26.38 (23.84, 29.08)	24.96 (22.09, 27.12)	0.99 (0.99, 1.00)	24.96 (22.09, 27.12)
pair_d_f	Squat	LHip_Add	2.02 (1.76, 2.44)	1.70 (1.40, 2.07)	0.92 (0.88, 0.96)	-0.86 (-1.15, 0.37)
pair_d_f	Squat	LHip_Rot	6.01 (4.83, 8.13)	4.59 (3.60, 5.98)	0.46 (0.17, 0.63)	-4.10 (-5.62, -2.19)
pair_d_f	Squat	LKnee_FE	8.77 (7.61, 10.67)	7.37 (6.44, 8.91)	0.99 (0.99, 1.00)	-2.53 (-4.94, -1.61)
pair_d_f	Squat	LAnkle_PD	10.63 (8.46, 14.57)	9.48 (7.15, 11.60)	0.45 (-0.02, 0.88)	-3.25 (-7.72, 1.10)
pair_d_f	Squat	LAnkle_IE	7.15 (5.62, 8.70)	6.03 (4.63, 7.15)	-0.20 (-0.47, 0.41)	3.69 (-1.83, 5.25)
pair_d_f	CMJ	RHip_FE	25.08 (22.48, 28.22)	22.40 (21.28, 25.11)	0.96 (0.93, 0.98)	21.94 (20.21, 24.89)
pair_d_f	CMJ	RHip_Add	4.48 (3.36, 5.30)	3.88 (2.95, 4.67)	0.68 (0.44, 0.81)	-3.28 (-4.50, -2.70)
pair_d_f	CMJ	RHip_Rot	9.39 (5.49, 10.55)	7.30 (4.95, 7.98)	0.45 (0.04, 0.72)	-4.38 (-6.51, -2.40)
pair_d_f	CMJ	RKnee_FE	12.18 (9.61, 15.21)	10.41 (7.29, 12.09)	0.96 (0.92, 0.97)	-1.14 (-3.20, -0.00)
pair_d_f	CMJ	RAnkle_PD	14.58 (12.36, 19.60)	11.82 (10.23, 16.99)	0.86 (0.66, 0.90)	-1.10 (-6.01, 3.73)
pair_d_f	CMJ	RAnkle_IE	10.42 (8.97, 11.26)	9.34 (8.39, 10.65)	-0.04 (-0.30, 0.20)	-7.62 (-10.65, -6.56)
pair_d_f	CMJ	LHip_FE	24.78 (22.28, 28.31)	22.08 (20.72, 25.18)	0.96 (0.93, 0.98)	21.57 (20.30, 24.98)
pair_d_f	CMJ	LHip_Add	3.17 (2.33, 3.93)	2.40 (1.93, 3.18)	0.62 (0.49, 0.78)	-1.72 (-2.82, -0.71)
pair_d_f	CMJ	LHip_Rot	7.52 (6.68, 9.95)	6.74 (4.86, 7.44)	0.53 (0.21, 0.75)	-5.27 (-6.77, -2.56)
pair_d_f	CMJ	LKnee_FE	12.55 (9.89, 15.53)	10.70 (7.79, 12.52)	0.96 (0.91, 0.98)	-1.33 (-4.04, 0.82)
pair_d_f	CMJ	LAnkle_PD	22.04 (17.19, 27.32)	16.79 (14.22, 22.33)	0.54 (0.14, 0.80)	4.45 (-0.88, 9.02)
pair_d_f	CMJ	LAnkle_IE	8.77 (7.50, 10.63)	7.70 (6.50, 9.20)	0.05 (-0.25, 0.42)	-1.02 (-4.50, 3.64)
pair_d_f	YB_R	RHip_FE	14.70 (11.12, 18.69)	13.02 (9.53, 17.78)	0.93 (0.87, 0.95)	11.86 (8.48, 17.23)
pair_d_f	YB_R	RHip_Add	8.46 (7.25, 9.16)	6.78 (5.79, 7.34)	0.65 (0.57, 0.80)	-1.34 (-3.98, 3.41)
pair_d_f	YB_R	RHip_Rot	17.11 (13.01, 20.50)	11.38 (9.75, 16.03)	-0.24 (-0.51, 0.01)	5.90 (0.28, 12.31)
pair_d_f	YB_R	RKnee_FE	12.19 (10.26, 15.50)	9.44 (8.19, 10.97)	0.81 (0.74, 0.87)	-0.66 (-2.75, -0.02)
pair_d_f	YB_R	RAnkle_PD	34.56 (30.90, 43.87)	26.46 (22.94, 35.42)	0.35 (0.28, 0.42)	-15.73 (-27.96, -6.40)
pair_d_f	YB_R	RAnkle_IE	14.57 (12.29, 15.53)	13.20 (11.29, 14.69)	0.75 (0.66, 0.80)	-3.43 (-7.02, 0.46)
pair_d_f	YB_R	LHip_FE	19.72 (15.77, 21.05)	18.52 (14.32, 20.23)	0.87 (0.81, 0.93)	18.52 (13.01, 20.23)
pair_d_f	YB_R	LHip_Add	8.82 (8.36, 9.23)	7.30 (6.22, 7.83)	0.64 (0.46, 0.75)	0.66 (-3.86, 2.32)
pair_d_f	YB_R	LHip_Rot	9.69 (7.69, 14.01)	8.44 (6.41, 12.56)	0.54 (0.28, 0.64)	-7.21 (-11.86, 0.55)
pair_d_f	YB_R	LKnee_FE	12.00 (8.62, 14.06)	8.75 (6.26, 10.83)	0.88 (0.73, 0.94)	3.87 (2.43, 5.47)
pair_d_f	YB_R	LAnkle_PD	14.69 (11.87, 17.42)	11.49 (9.12, 13.66)	0.63 (0.54, 0.69)	-1.72 (-5.22, 2.67)
pair_d_f	YB_R	LAnkle_IE	13.15 (11.00, 14.58)	11.29 (9.75, 12.70)	0.26 (0.08, 0.43)	2.41 (-4.94, 4.27)
pair_d_f	YB_L	RHip_FE	19.31 (16.21, 21.46)	17.96 (13.91, 20.22)	0.87 (0.67, 0.93)	17.96 (13.39, 19.90)
pair_d_f	YB_L	RHip_Add	9.83 (7.86, 11.80)	8.05 (6.47, 11.00)	0.73 (0.54, 0.85)	-3.88 (-10.13, -1.23)
pair_d_f	YB_L	RHip_Rot	10.06 (7.16, 12.07)	8.29 (5.54, 9.51)	0.68 (0.57, 0.86)	-3.32 (-8.29, 3.28)
pair_d_f	YB_L	RKnee_FE	12.49 (10.73, 14.61)	9.58 (8.34, 11.03)	0.82 (0.73, 0.94)	4.83 (4.04, 6.14)
pair_d_f	YB_L	RAnkle_PD	14.52 (13.00, 15.16)	11.66 (10.86, 12.13)	0.65 (0.47, 0.75)	0.47 (-3.28, 4.94)
pair_d_f	YB_L	RAnkle_IE	12.13 (10.32, 13.83)	10.28 (8.46, 11.89)	0.10 (-0.06, 0.25)	2.47 (-0.02, 5.45)
pair_d_f	YB_L	LHip_FE	16.81 (13.34, 21.25)	13.89 (11.03, 17.23)	0.94 (0.79, 0.96)	12.66 (10.28, 17.16)
pair_d_f	YB_L	LHip_Add	8.10 (7.12, 10.07)	6.82 (5.68, 8.78)	0.68 (0.45, 0.79)	1.04 (-2.12, 6.61)
pair_d_f	YB_L	LHip_Rot	9.68 (8.06, 11.23)	7.04 (6.25, 8.35)	0.47 (0.08, 0.61)	-2.85 (-4.07, 1.30)
pair_d_f	YB_L	LKnee_FE	10.16 (8.12, 13.58)	8.80 (6.71, 10.74)	0.85 (0.74, 0.91)	-0.09 (-1.16, 1.74)
pair_d_f	YB_L	LAnkle_PD	43.45 (34.44, 46.06)	34.03 (25.27, 35.92)	0.25 (0.09, 0.32)	-26.25 (-30.00, -20.66)
pair_d_f	YB_L	LAnkle_IE	14.78 (13.57, 16.18)	13.49 (12.04, 15.14)	0.48 (0.34, 0.69)	1.51 (-0.10, 5.41)
pair_d_g	BJ	RHip_FE	30.39 (25.21, 33.66)	26.53 (22.44, 29.75)	0.96 (0.90, 0.99)	24.09 (21.38, 29.18)
pair_d_g	BJ	RHip_Add	4.00 (3.33, 4.95)	3.28 (2.58, 4.04)	0.74 (0.36, 0.87)	-2.27 (-3.47, -1.14)
pair_d_g	BJ	RHip_Rot	5.70 (4.32, 8.33)	4.53 (3.63, 7.08)	0.42 (-0.11, 0.71)	-1.22 (-4.10, 2.09)
pair_d_g	BJ	RKnee_FE	10.41 (6.44, 13.84)	8.00 (5.30, 11.49)	0.95 (0.89, 0.98)	-0.78 (-3.63, 1.11)
pair_d_g	BJ	RAnkle_PD	9.45 (6.18, 10.79)	7.51 (5.08, 8.81)	0.92 (0.79, 0.95)	-3.48 (-4.88, 0.32)
pair_d_g	BJ	RAnkle_IE	10.24 (8.56, 10.90)	8.38 (7.23, 9.84)	-0.26 (-0.41, 0.20)	1.38 (-6.04, 4.12)
pair_d_g	BJ	LHip_FE	30.69 (27.25, 35.85)	26.29 (23.29, 31.22)	0.96 (0.89, 0.99)	25.52 (22.07, 29.16)
pair_d_g	BJ	LHip_Add	4.70 (3.93, 7.28)	3.67 (2.78, 6.41)	0.37 (0.21, 0.59)	-2.42 (-5.71, -1.37)
pair_d_g	BJ	LHip_Rot	8.72 (6.86, 10.35)	7.05 (4.80, 8.62)	0.05 (-0.26, 0.43)	-3.96 (-6.41, -1.98)
pair_d_g	BJ	LKnee_FE	10.45 (6.18, 12.71)	8.73 (4.88, 10.41)	0.95 (0.91, 0.98)	-1.82 (-3.52, -0.02)
pair_d_g	BJ	LAnkle_PD	14.23 (11.19, 17.73)	10.76 (9.21, 13.29)	0.80 (0.61, 0.87)	-7.58 (-11.42, 0.18)
pair_d_g	BJ	LAnkle_IE	9.45 (7.94, 11.42)	7.73 (6.10, 10.19)	-0.31 (-0.49, 0.03)	-5.55 (-6.31, -2.78)
pair_d_g	L_hop_L	RHip_FE	21.46 (16.20, 24.46)	19.76 (12.89, 21.65)	0.95 (0.90, 0.96)	19.73 (6.75, 21.31)
pair_d_g	L_hop_L	RHip_Add	8.96 (7.38, 11.95)	7.30 (6.31, 9.58)	0.84 (0.74, 0.88)	-6.58 (-8.53, -3.13)
pair_d_g	L_hop_L	RHip_Rot	8.17 (5.87, 9.62)	6.52 (4.49, 8.33)	0.52 (0.43, 0.68)	-4.16 (-6.43, -1.26)
pair_d_g	L_hop_L	RKnee_FE	7.56 (5.69, 13.18)	6.38 (5.14, 11.07)	0.97 (0.90, 0.99)	-0.72 (-4.09, 2.42)
pair_d_g	L_hop_L	RAnkle_PD	11.99 (8.66, 15.90)	8.85 (7.42, 12.42)	0.77 (0.64, 0.85)	-4.65 (-7.39, -0.85)
pair_d_g	L_hop_L	RAnkle_IE	13.29 (10.78, 18.11)	12.19 (9.98, 15.91)	-0.30 (-0.40, -0.20)	-4.85 (-7.35, 4.49)
pair_d_g	L_hop_L	LHip_FE	21.13 (15.36, 25.55)	19.42 (14.34, 24.86)	0.95 (0.87, 0.96)	19.13 (13.10, 22.04)
pair_d_g	L_hop_L	LHip_Add	6.65 (4.13, 7.75)	5.47 (3.38, 6.69)	0.96 (0.88, 0.98)	2.66 (-0.51, 4.76)
pair_d_g	L_hop_L	LHip_Rot	9.28 (8.23, 10.29)	7.69 (6.64, 8.64)	0.53 (0.19, 0.83)	0.83 (-2.11, 3.44)
pair_d_g	L_hop_L	LKnee_FE	9.71 (7.73, 13.50)	8.13 (6.31, 10.63)	0.96 (0.89, 0.98)	-5.97 (-8.08, 0.93)
pair_d_g	L_hop_L	LAnkle_PD	24.07 (19.43, 30.85)	19.14 (14.71, 26.94)	0.45 (0.02, 0.68)	-12.88 (-19.76, -6.16)
pair_d_g	L_hop_L	LAnkle_IE	9.75 (8.39, 12.63)	8.39 (7.17, 10.70)	0.29 (-0.20, 0.42)	-2.91 (-4.88, -0.08)
pair_d_g	L_hop_R	RHip_FE	17.45 (14.39, 19.82)	16.79 (12.83, 18.60)	0.94 (0.92, 0.98)	16.79 (12.83, 18.60)
pair_d_g	L_hop_R	RHip_Add	5.64 (4.37, 7.10)	4.75 (3.45, 5.76)	0.97 (0.93, 0.98)	-2.94 (-4.52, -0.98)
pair_d_g	L_hop_R	RHip_Rot	7.40 (6.24, 8.58)	5.90 (5.12, 6.91)	0.56 (0.38, 0.79)	-0.66 (-2.03, 2.74)
pair_d_g	L_hop_R	RKnee_FE	8.84 (5.46, 12.28)	7.10 (3.95, 9.06)	0.97 (0.94, 0.99)	-0.99 (-2.59, 1.32)
pair_d_g	L_hop_R	RAnkle_PD	7.49 (6.83, 9.76)	6.02 (5.42, 8.14)	0.87 (0.74, 0.95)	-1.98 (-5.13, -0.36)
pair_d_g	L_hop_R	RAnkle_IE	11.29 (9.67, 15.09)	9.02 (7.68, 12.96)	-0.25 (-0.41, -0.02)	1.02 (-1.78, 5.94)
pair_d_g	L_hop_R	LHip_FE	16.92 (13.75, 21.00)	15.63 (12.74, 18.26)	0.95 (0.93, 0.98)	15.56 (11.93, 18.06)
pair_d_g	L_hop_R	LHip_Add	5.67 (4.00, 9.12)	4.79 (3.34, 6.76)	0.94 (0.79, 0.96)	-1.68 (-4.27, 0.57)
pair_d_g	L_hop_R	LHip_Rot	8.46 (7.03, 9.80)	7.01 (5.90, 8.48)	0.65 (0.18, 0.87)	-3.84 (-5.85, -1.69)
pair_d_g	L_hop_R	LKnee_FE	7.79 (6.59, 12.47)	6.39 (5.33, 8.79)	0.95 (0.90, 0.99)	-0.87 (-3.22, 1.72)
pair_d_g	L_hop_R	LAnkle_PD	14.88 (9.97, 21.02)	13.07 (7.93, 16.65)	0.71 (0.53, 0.87)	-6.09 (-11.41, -1.82)
pair_d_g	L_hop_R	LAnkle_IE	12.17 (10.24, 13.88)	10.98 (9.13, 13.08)	-0.27 (-0.36, -0.06)	-8.97 (-11.95, -2.51)
pair_d_g	Squat	RHip_FE	26.21 (23.81, 27.96)	23.45 (20.97, 25.48)	0.99 (0.99, 1.00)	23.44 (20.97, 25.48)
pair_d_g	Squat	RHip_Add	4.56 (3.71, 5.42)	4.03 (2.92, 4.99)	0.88 (0.44, 0.93)	-3.84 (-4.98, -2.73)
pair_d_g	Squat	RHip_Rot	6.68 (5.43, 8.14)	5.58 (4.66, 6.38)	0.76 (0.48, 0.84)	-4.42 (-5.68, -1.77)
pair_d_g	Squat	RKnee_FE	5.05 (4.06, 6.30)	4.18 (3.31, 5.02)	1.00 (0.99, 1.00)	-1.45 (-2.17, -0.43)
pair_d_g	Squat	RAnkle_PD	5.49 (3.82, 6.49)	4.53 (3.29, 5.48)	0.96 (0.93, 0.97)	-2.58 (-4.60, -0.98)
pair_d_g	Squat	RAnkle_IE	9.30 (7.79, 10.27)	7.82 (6.49, 9.41)	-0.28 (-0.44, 0.20)	6.97 (2.26, 8.80)
pair_d_g	Squat	LHip_FE	24.14 (22.71, 26.08)	22.99 (21.05, 24.65)	0.99 (0.99, 1.00)	22.99 (21.04, 24.65)
pair_d_g	Squat	LHip_Add	2.42 (2.16, 3.06)	2.03 (1.80, 2.52)	0.79 (0.73, 0.85)	-0.71 (-1.02, 0.41)
pair_d_g	Squat	LHip_Rot	5.34 (3.89, 6.16)	4.42 (3.26, 5.25)	0.24 (-0.15, 0.57)	-3.03 (-5.23, -0.50)
pair_d_g	Squat	LKnee_FE	6.94 (5.21, 8.13)	5.73 (4.34, 6.82)	0.99 (0.99, 1.00)	-2.16 (-3.26, -0.86)
pair_d_g	Squat	LAnkle_PD	7.70 (5.48, 8.38)	6.13 (4.55, 6.81)	0.89 (0.76, 0.93)	-1.61 (-6.06, 4.37)
pair_d_g	Squat	LAnkle_IE	7.95 (6.41, 10.34)	7.22 (5.56, 8.69)	0.04 (-0.38, 0.35)	2.00 (-3.54, 7.06)
pair_d_g	CMJ	RHip_FE	22.58 (20.06, 27.20)	19.69 (18.10, 23.04)	0.96 (0.94, 0.98)	19.32 (15.52, 23.04)
pair_d_g	CMJ	RHip_Add	5.63 (5.15, 7.03)	4.99 (4.37, 5.80)	0.48 (0.29, 0.70)	-4.84 (-5.41, -4.14)
pair_d_g	CMJ	RHip_Rot	9.32 (7.47, 11.09)	7.24 (6.43, 8.44)	0.65 (0.03, 0.83)	-5.06 (-6.65, -3.80)
pair_d_g	CMJ	RKnee_FE	10.90 (8.32, 14.21)	7.87 (5.53, 9.90)	0.95 (0.91, 0.97)	0.63 (-1.90, 1.92)
pair_d_g	CMJ	RAnkle_PD	10.90 (8.50, 15.67)	8.90 (6.66, 11.38)	0.92 (0.87, 0.95)	1.88 (-0.21, 5.10)
pair_d_g	CMJ	RAnkle_IE	10.70 (7.66, 12.85)	9.17 (6.19, 10.63)	0.15 (-0.27, 0.49)	2.39 (-0.19, 6.97)
pair_d_g	CMJ	LHip_FE	21.84 (19.17, 25.18)	19.97 (16.77, 22.83)	0.96 (0.93, 0.97)	19.59 (16.08, 22.50)
pair_d_g	CMJ	LHip_Add	2.51 (2.15, 3.58)	2.10 (1.62, 2.73)	0.64 (0.36, 0.68)	-1.29 (-1.48, -0.10)
pair_d_g	CMJ	LHip_Rot	8.47 (7.01, 9.32)	6.74 (5.60, 7.72)	0.42 (0.23, 0.80)	-4.95 (-6.36, -1.73)
pair_d_g	CMJ	LKnee_FE	11.96 (8.01, 14.38)	8.86 (6.08, 10.39)	0.95 (0.92, 0.97)	1.52 (-1.01, 3.05)
pair_d_g	CMJ	LAnkle_PD	16.32 (13.81, 19.84)	13.74 (10.93, 16.30)	0.86 (0.72, 0.89)	6.29 (-0.34, 9.73)
pair_d_g	CMJ	LAnkle_IE	9.87 (8.39, 10.71)	8.78 (7.68, 9.96)	0.32 (-0.08, 0.45)	-0.54 (-3.55, 3.58)
pair_d_g	YB_R	RHip_FE	12.73 (10.46, 16.03)	10.65 (8.45, 14.94)	0.86 (0.70, 0.95)	6.26 (3.50, 12.13)
pair_d_g	YB_R	RHip_Add	6.47 (5.25, 7.10)	5.19 (4.18, 6.02)	0.78 (0.52, 0.83)	0.51 (-3.12, 1.72)
pair_d_g	YB_R	RHip_Rot	9.87 (8.31, 14.48)	7.82 (6.17, 10.61)	-0.10 (-0.46, 0.06)	1.09 (-0.23, 5.30)
pair_d_g	YB_R	RKnee_FE	15.44 (12.77, 16.89)	11.11 (9.21, 14.16)	0.73 (0.70, 0.81)	-7.29 (-9.49, -4.72)
pair_d_g	YB_R	RAnkle_PD	26.56 (24.06, 29.68)	22.50 (19.62, 26.29)	0.36 (0.15, 0.57)	-20.79 (-25.73, -18.53)
pair_d_g	YB_R	RAnkle_IE	10.42 (9.51, 14.93)	8.93 (7.66, 12.59)	0.24 (0.01, 0.32)	-2.56 (-4.80, 3.25)
pair_d_g	YB_R	LHip_FE	15.56 (10.86, 18.92)	13.68 (9.35, 17.00)	0.91 (0.85, 0.92)	13.54 (9.30, 16.77)
pair_d_g	YB_R	LHip_Add	6.42 (5.75, 7.64)	5.22 (4.72, 5.78)	0.79 (0.69, 0.87)	0.80 (-1.38, 1.47)
pair_d_g	YB_R	LHip_Rot	10.12 (6.88, 11.92)	8.44 (5.60, 9.89)	0.61 (0.38, 0.67)	-3.62 (-9.24, 3.08)
pair_d_g	YB_R	LKnee_FE	11.17 (7.65, 14.18)	7.04 (5.89, 9.36)	0.85 (0.77, 0.94)	-0.58 (-1.60, 1.76)
pair_d_g	YB_R	LAnkle_PD	13.31 (10.06, 16.43)	9.73 (7.71, 12.99)	0.54 (0.47, 0.69)	1.56 (-0.22, 4.03)
pair_d_g	YB_R	LAnkle_IE	10.90 (9.24, 11.90)	9.19 (7.75, 10.06)	0.38 (0.14, 0.52)	-0.48 (-1.74, 3.36)
pair_d_g	YB_L	RHip_FE	15.97 (12.62, 19.25)	15.11 (11.97, 16.91)	0.87 (0.75, 0.94)	13.46 (10.64, 16.68)
pair_d_g	YB_L	RHip_Add	7.80 (5.50, 11.42)	5.74 (4.01, 7.72)	0.59 (0.18, 0.89)	-1.81 (-5.17, -0.54)
pair_d_g	YB_L	RHip_Rot	14.07 (9.98, 17.11)	10.52 (8.60, 15.46)	0.57 (0.43, 0.77)	-6.35 (-14.52, 0.76)
pair_d_g	YB_L	RKnee_FE	10.07 (9.33, 16.36)	7.84 (6.72, 10.53)	0.85 (0.76, 0.95)	4.15 (2.58, 6.61)
pair_d_g	YB_L	RAnkle_PD	14.89 (13.70, 19.97)	11.43 (10.47, 16.20)	0.59 (0.29, 0.71)	7.05 (5.58, 10.10)
pair_d_g	YB_L	RAnkle_IE	11.94 (10.89, 12.82)	10.39 (9.11, 11.18)	0.20 (-0.04, 0.38)	-3.17 (-5.10, 2.29)
pair_d_g	YB_L	LHip_FE	14.84 (10.26, 17.63)	11.89 (8.53, 15.91)	0.96 (0.77, 0.97)	9.03 (6.08, 14.77)
pair_d_g	YB_L	LHip_Add	7.43 (6.13, 9.95)	5.73 (4.94, 7.73)	0.78 (0.58, 0.85)	-1.51 (-2.61, 1.73)
pair_d_g	YB_L	LHip_Rot	11.30 (9.74, 13.96)	9.39 (7.33, 10.49)	0.48 (0.16, 0.68)	-5.63 (-9.62, -3.65)
pair_d_g	YB_L	LKnee_FE	10.37 (8.37, 12.71)	7.31 (6.58, 9.15)	0.87 (0.80, 0.92)	0.75 (-1.29, 3.28)
pair_d_g	YB_L	LAnkle_PD	21.86 (19.91, 23.55)	18.02 (15.37, 19.07)	0.61 (0.57, 0.74)	-14.32 (-17.65, -13.17)
pair_d_g	YB_L	LAnkle_IE	16.67 (14.66, 17.59)	15.55 (13.42, 16.27)	-0.46 (-0.54, -0.27)	-12.35 (-12.97, -10.20)
pair_d_h	BJ	RHip_FE	32.13 (27.24, 35.40)	28.51 (24.37, 31.82)	0.93 (0.88, 0.97)	28.51 (22.93, 31.82)
pair_d_h	BJ	RHip_Add	4.98 (3.98, 6.61)	4.01 (3.14, 5.66)	0.52 (0.27, 0.72)	-2.41 (-3.49, 1.52)
pair_d_h	BJ	RHip_Rot	7.99 (4.97, 9.90)	5.67 (4.10, 7.99)	0.31 (-0.07, 0.58)	0.66 (-0.75, 2.94)
pair_d_h	BJ	RKnee_FE	11.05 (8.03, 14.00)	8.65 (6.75, 12.47)	0.95 (0.89, 0.97)	2.41 (0.67, 4.72)
pair_d_h	BJ	RAnkle_PD	9.92 (8.41, 11.81)	8.22 (7.01, 8.98)	0.89 (0.58, 0.95)	-0.37 (-3.77, 1.23)
pair_d_h	BJ	RAnkle_IE	9.25 (8.76, 11.57)	8.38 (6.43, 10.00)	-0.02 (-0.25, 0.25)	-1.58 (-5.58, 0.15)
pair_d_h	BJ	LHip_FE	31.17 (26.92, 35.97)	28.37 (25.03, 34.31)	0.93 (0.90, 0.98)	28.03 (22.36, 34.31)
pair_d_h	BJ	LHip_Add	6.40 (5.31, 9.77)	5.22 (4.37, 7.05)	0.19 (-0.03, 0.46)	-2.77 (-7.03, -1.28)
pair_d_h	BJ	LHip_Rot	6.87 (5.27, 9.15)	5.67 (4.64, 7.72)	0.39 (0.26, 0.63)	-3.88 (-5.15, -2.29)
pair_d_h	BJ	LKnee_FE	13.21 (9.19, 16.05)	9.68 (7.57, 12.75)	0.95 (0.84, 0.97)	2.51 (-1.80, 6.24)
pair_d_h	BJ	LAnkle_PD	16.53 (13.83, 19.27)	12.98 (10.90, 14.81)	0.77 (0.49, 0.83)	-5.54 (-12.61, 0.48)
pair_d_h	BJ	LAnkle_IE	9.08 (7.71, 10.71)	8.00 (6.14, 9.03)	-0.23 (-0.42, -0.02)	-4.88 (-7.88, -0.75)
pair_d_h	L_hop_L	RHip_FE	18.54 (14.00, 24.50)	17.52 (11.53, 22.22)	0.96 (0.91, 0.98)	17.52 (6.38, 22.22)
pair_d_h	L_hop_L	RHip_Add	6.59 (4.36, 8.25)	5.43 (3.66, 6.65)	0.86 (0.76, 0.94)	-2.05 (-3.14, 1.41)
pair_d_h	L_hop_L	RHip_Rot	7.42 (6.14, 10.09)	6.03 (5.08, 8.06)	0.57 (0.40, 0.76)	-0.27 (-1.71, 3.83)
pair_d_h	L_hop_L	RKnee_FE	7.39 (6.47, 13.79)	6.42 (5.20, 11.50)	0.97 (0.89, 0.99)	2.10 (-0.17, 4.82)
pair_d_h	L_hop_L	RAnkle_PD	10.51 (8.98, 12.16)	8.30 (7.12, 9.89)	0.79 (0.58, 0.86)	-4.14 (-6.28, -2.62)
pair_d_h	L_hop_L	RAnkle_IE	12.27 (9.65, 15.58)	10.63 (8.92, 13.86)	-0.20 (-0.48, 0.16)	-5.03 (-6.52, 1.72)
pair_d_h	L_hop_L	LHip_FE	17.56 (10.67, 22.92)	15.92 (8.65, 20.07)	0.94 (0.86, 0.98)	11.56 (4.72, 17.79)
pair_d_h	L_hop_L	LHip_Add	5.75 (3.93, 8.60)	4.60 (2.86, 6.86)	0.94 (0.84, 0.97)	-1.34 (-5.62, 0.20)
pair_d_h	L_hop_L	LHip_Rot	10.92 (8.71, 12.73)	8.24 (7.08, 9.12)	0.46 (-0.01, 0.76)	-3.59 (-8.24, -2.05)
pair_d_h	L_hop_L	LKnee_FE	9.51 (6.08, 13.85)	7.29 (5.24, 11.70)	0.96 (0.83, 0.98)	-3.23 (-6.82, 2.38)
pair_d_h	L_hop_L	LAnkle_PD	20.53 (17.26, 27.62)	16.64 (13.68, 22.00)	0.49 (0.10, 0.70)	-11.94 (-16.32, -4.98)
pair_d_h	L_hop_L	LAnkle_IE	9.08 (8.12, 11.99)	7.82 (6.97, 10.34)	0.12 (-0.19, 0.44)	-5.24 (-6.80, -2.72)
pair_d_h	L_hop_R	RHip_FE	16.72 (12.55, 20.10)	15.97 (11.84, 18.95)	0.95 (0.92, 0.98)	15.97 (11.84, 18.95)
pair_d_h	L_hop_R	RHip_Add	5.38 (3.79, 7.46)	3.95 (3.22, 5.77)	0.93 (0.88, 0.98)	-1.15 (-2.15, 1.32)
pair_d_h	L_hop_R	RHip_Rot	7.71 (6.81, 9.84)	6.42 (5.57, 8.02)	0.50 (0.33, 0.80)	2.74 (0.83, 5.44)
pair_d_h	L_hop_R	RKnee_FE	8.35 (6.04, 12.18)	6.81 (4.55, 9.59)	0.97 (0.94, 0.98)	-0.07 (-1.52, 2.74)
pair_d_h	L_hop_R	RAnkle_PD	8.40 (6.28, 10.70)	6.59 (5.23, 8.99)	0.86 (0.79, 0.92)	-2.31 (-5.17, -0.77)
pair_d_h	L_hop_R	RAnkle_IE	12.71 (9.30, 18.24)	10.34 (6.86, 15.02)	-0.24 (-0.47, 0.16)	2.92 (0.30, 10.15)
pair_d_h	L_hop_R	LHip_FE	14.26 (12.23, 20.42)	12.94 (10.65, 17.68)	0.95 (0.92, 0.97)	12.40 (9.58, 17.67)
pair_d_h	L_hop_R	LHip_Add	7.41 (6.19, 9.67)	6.04 (5.28, 7.74)	0.92 (0.85, 0.96)	-2.97 (-5.82, -0.81)
pair_d_h	L_hop_R	LHip_Rot	8.90 (7.20, 10.10)	7.47 (5.70, 8.63)	0.78 (0.61, 0.88)	-5.73 (-7.71, -3.46)
pair_d_h	L_hop_R	LKnee_FE	7.01 (6.20, 9.28)	6.05 (4.75, 7.73)	0.98 (0.95, 0.99)	0.06 (-2.05, 1.88)
pair_d_h	L_hop_R	LAnkle_PD	13.23 (11.00, 18.30)	10.68 (8.75, 14.51)	0.71 (0.54, 0.80)	-5.85 (-11.65, -1.72)
pair_d_h	L_hop_R	LAnkle_IE	12.77 (10.15, 13.95)	11.69 (9.03, 13.15)	-0.27 (-0.36, 0.01)	-8.84 (-12.87, -2.56)
pair_d_h	Squat	RHip_FE	25.77 (22.42, 27.19)	23.95 (20.24, 24.83)	0.99 (0.99, 1.00)	23.95 (20.24, 24.83)
pair_d_h	Squat	RHip_Add	2.39 (1.86, 2.77)	2.00 (1.54, 2.41)	0.90 (0.61, 0.97)	-0.60 (-1.23, 0.07)
pair_d_h	Squat	RHip_Rot	3.15 (2.40, 4.79)	2.64 (2.04, 4.19)	0.79 (0.56, 0.89)	0.66 (-0.06, 2.43)
pair_d_h	Squat	RKnee_FE	4.68 (4.08, 5.36)	3.88 (3.35, 4.33)	1.00 (0.99, 1.00)	1.60 (-0.10, 2.13)
pair_d_h	Squat	RAnkle_PD	4.45 (2.72, 5.02)	3.76 (2.26, 4.39)	0.97 (0.95, 0.98)	-1.49 (-4.19, -0.73)
pair_d_h	Squat	RAnkle_IE	8.71 (6.88, 10.47)	6.93 (5.91, 9.27)	-0.15 (-0.29, 0.21)	6.52 (2.13, 9.25)
pair_d_h	Squat	LHip_FE	22.12 (19.54, 24.63)	19.91 (17.84, 22.89)	0.99 (0.99, 1.00)	19.91 (17.84, 22.89)
pair_d_h	Squat	LHip_Add	3.93 (2.81, 4.69)	3.43 (2.47, 4.18)	0.85 (0.78, 0.93)	-2.98 (-4.01, -1.40)
pair_d_h	Squat	LHip_Rot	7.10 (4.67, 8.61)	6.00 (3.99, 8.01)	0.66 (0.34, 0.71)	-5.71 (-8.00, -3.42)
pair_d_h	Squat	LKnee_FE	5.24 (4.29, 6.56)	4.19 (3.60, 5.42)	0.99 (0.99, 1.00)	-0.75 (-2.08, 0.01)
pair_d_h	Squat	LAnkle_PD	7.48 (5.87, 8.90)	6.35 (4.77, 7.56)	0.92 (0.82, 0.96)	-1.24 (-6.41, 3.09)
pair_d_h	Squat	LAnkle_IE	7.45 (4.85, 10.80)	6.07 (4.11, 9.01)	0.03 (-0.28, 0.38)	1.24 (-4.43, 4.04)
pair_d_h	CMJ	RHip_FE	22.21 (18.74, 26.40)	19.82 (16.51, 23.02)	0.96 (0.93, 0.98)	18.98 (15.77, 22.52)
pair_d_h	CMJ	RHip_Add	2.90 (2.25, 3.47)	2.35 (1.82, 2.73)	0.63 (0.45, 0.83)	-0.70 (-1.12, -0.24)
pair_d_h	CMJ	RHip_Rot	5.52 (4.32, 6.93)	4.66 (3.60, 5.97)	0.51 (0.29, 0.79)	0.54 (-0.71, 1.54)
pair_d_h	CMJ	RKnee_FE	11.48 (8.49, 15.70)	8.42 (6.12, 10.89)	0.95 (0.90, 0.97)	3.11 (0.49, 4.36)
pair_d_h	CMJ	RAnkle_PD	10.30 (8.48, 14.18)	7.32 (6.23, 10.69)	0.93 (0.88, 0.95)	0.67 (-1.41, 4.45)
pair_d_h	CMJ	RAnkle_IE	11.06 (9.01, 13.53)	9.52 (7.04, 11.21)	0.30 (-0.17, 0.48)	4.04 (-0.56, 6.64)
pair_d_h	CMJ	LHip_FE	18.96 (16.39, 23.02)	16.69 (14.43, 20.02)	0.95 (0.93, 0.98)	16.15 (13.06, 19.23)
pair_d_h	CMJ	LHip_Add	4.69 (4.08, 5.86)	4.17 (3.74, 5.25)	0.46 (0.37, 0.65)	-3.74 (-4.63, -3.07)
pair_d_h	CMJ	LHip_Rot	10.08 (8.49, 11.57)	8.36 (6.78, 9.47)	0.65 (0.32, 0.77)	-7.03 (-8.69, -5.20)
pair_d_h	CMJ	LKnee_FE	11.61 (8.57, 15.79)	8.45 (5.77, 10.77)	0.96 (0.91, 0.97)	1.36 (-1.34, 2.78)
pair_d_h	CMJ	LAnkle_PD	14.82 (12.52, 17.59)	11.95 (10.36, 14.48)	0.89 (0.82, 0.91)	3.42 (-1.64, 9.95)
pair_d_h	CMJ	LAnkle_IE	8.71 (7.69, 9.64)	7.46 (6.70, 9.00)	0.10 (-0.38, 0.40)	-4.37 (-7.26, -1.07)
pair_d_h	YB_R	RHip_FE	17.04 (11.16, 19.51)	15.11 (9.30, 17.99)	0.90 (0.85, 0.96)	13.39 (6.01, 17.27)
pair_d_h	YB_R	RHip_Add	7.81 (6.30, 8.63)	6.50 (5.06, 7.16)	0.49 (0.07, 0.59)	-2.62 (-4.71, -0.08)
pair_d_h	YB_R	RHip_Rot	8.86 (6.53, 10.17)	7.45 (5.08, 8.35)	0.75 (0.71, 0.81)	3.35 (2.72, 7.45)
pair_d_h	YB_R	RKnee_FE	10.07 (8.95, 16.09)	8.32 (7.12, 11.33)	0.89 (0.73, 0.93)	1.00 (-1.19, 2.38)
pair_d_h	YB_R	RAnkle_PD	24.88 (20.33, 25.90)	21.40 (16.74, 23.58)	0.58 (0.33, 0.65)	-17.00 (-22.86, -14.80)
pair_d_h	YB_R	RAnkle_IE	11.38 (10.82, 14.05)	9.49 (8.58, 11.67)	0.07 (-0.08, 0.23)	1.26 (-4.14, 5.38)
pair_d_h	YB_R	LHip_FE	18.56 (13.61, 23.61)	17.10 (11.57, 21.96)	0.84 (0.72, 0.90)	17.06 (10.28, 21.49)
pair_d_h	YB_R	LHip_Add	7.63 (7.12, 9.48)	6.65 (5.65, 7.18)	0.82 (0.67, 0.84)	-0.25 (-5.08, 0.40)
pair_d_h	YB_R	LHip_Rot	12.54 (11.46, 13.01)	10.39 (9.85, 10.92)	0.33 (-0.06, 0.61)	-5.92 (-9.16, -3.13)
pair_d_h	YB_R	LKnee_FE	12.41 (10.02, 13.73)	9.04 (7.99, 10.99)	0.89 (0.71, 0.94)	5.91 (3.66, 6.72)
pair_d_h	YB_R	LAnkle_PD	16.02 (10.28, 16.54)	12.24 (8.04, 12.84)	0.62 (0.50, 0.70)	1.15 (-5.98, 4.22)
pair_d_h	YB_R	LAnkle_IE	10.00 (8.30, 13.67)	8.59 (6.92, 12.04)	0.22 (-0.24, 0.49)	-0.44 (-4.57, 1.43)
pair_d_h	YB_L	RHip_FE	17.80 (10.30, 19.50)	16.38 (9.01, 18.76)	0.91 (0.84, 0.94)	16.38 (8.65, 18.76)
pair_d_h	YB_L	RHip_Add	5.27 (4.98, 6.47)	4.39 (4.07, 5.38)	0.87 (0.29, 0.93)	0.99 (-1.74, 2.59)
pair_d_h	YB_L	RHip_Rot	11.87 (8.05, 14.04)	9.65 (6.58, 11.20)	0.54 (0.48, 0.67)	3.84 (-4.05, 7.13)
pair_d_h	YB_L	RKnee_FE	11.42 (10.40, 13.87)	9.01 (8.14, 10.07)	0.89 (0.81, 0.92)	5.46 (3.37, 6.79)
pair_d_h	YB_L	RAnkle_PD	14.04 (12.64, 16.78)	10.87 (10.16, 14.55)	0.67 (0.50, 0.70)	7.39 (4.82, 11.54)
pair_d_h	YB_L	RAnkle_IE	12.43 (11.73, 14.96)	10.24 (9.93, 13.44)	0.24 (0.11, 0.34)	-1.42 (-3.61, 6.19)
pair_d_h	YB_L	LHip_FE	13.31 (10.06, 17.16)	12.67 (8.44, 14.36)	0.95 (0.92, 0.98)	10.27 (0.95, 13.84)
pair_d_h	YB_L	LHip_Add	7.84 (6.87, 9.06)	6.42 (5.08, 7.92)	0.77 (0.61, 0.84)	-4.30 (-6.46, -3.11)
pair_d_h	YB_L	LHip_Rot	16.40 (12.51, 18.33)	13.69 (10.07, 16.87)	0.62 (0.52, 0.76)	-13.63 (-16.86, -9.84)
pair_d_h	YB_L	LKnee_FE	8.17 (7.35, 10.97)	6.62 (5.35, 8.18)	0.93 (0.85, 0.95)	3.11 (-0.34, 4.74)
pair_d_h	YB_L	LAnkle_PD	18.77 (15.69, 20.34)	15.50 (12.96, 17.88)	0.66 (0.61, 0.84)	-12.68 (-15.60, -11.16)
pair_d_h	YB_L	LAnkle_IE	15.24 (14.57, 17.17)	14.27 (13.38, 15.83)	-0.32 (-0.42, -0.09)	-13.30 (-14.21, -11.86)
pair_e_f	BJ	RHip_FE	34.56 (24.98, 38.44)	31.01 (23.54, 36.89)	0.97 (0.89, 0.98)	30.95 (22.65, 36.89)
pair_e_f	BJ	RHip_Add	4.58 (4.02, 5.35)	3.96 (3.41, 4.45)	0.59 (0.23, 0.78)	-1.08 (-3.42, 1.15)
pair_e_f	BJ	RHip_Rot	7.62 (5.86, 8.69)	6.16 (4.56, 7.26)	0.14 (-0.16, 0.54)	-3.54 (-5.66, 0.08)
pair_e_f	BJ	RKnee_FE	11.52 (9.57, 14.70)	9.39 (8.04, 12.09)	0.93 (0.89, 0.96)	0.37 (-2.00, 1.40)
pair_e_f	BJ	RAnkle_PD	12.66 (10.42, 14.82)	10.35 (9.11, 12.37)	0.84 (0.70, 0.91)	-6.26 (-8.23, -4.29)
pair_e_f	BJ	RAnkle_IE	10.92 (10.06, 12.68)	9.98 (8.99, 12.33)	0.05 (-0.10, 0.25)	-9.69 (-11.75, -8.47)
pair_e_f	BJ	LHip_FE	36.23 (28.36, 40.76)	33.49 (27.16, 37.85)	0.96 (0.90, 0.99)	33.49 (27.16, 37.85)
pair_e_f	BJ	LHip_Add	4.89 (3.78, 7.13)	4.15 (3.07, 5.88)	0.52 (0.13, 0.76)	-3.47 (-4.72, -1.47)
pair_e_f	BJ	LHip_Rot	6.39 (5.77, 7.89)	5.32 (4.53, 5.84)	0.16 (-0.03, 0.55)	0.33 (-2.75, 3.49)
pair_e_f	BJ	LKnee_FE	13.48 (12.15, 15.72)	11.56 (9.22, 12.92)	0.90 (0.86, 0.93)	1.01 (-1.97, 3.70)
pair_e_f	BJ	LAnkle_PD	12.62 (10.18, 14.43)	10.77 (9.33, 12.40)	0.81 (0.67, 0.90)	-5.94 (-9.27, -3.78)
pair_e_f	BJ	LAnkle_IE	9.91 (7.65, 10.96)	8.36 (6.69, 9.59)	-0.24 (-0.46, -0.18)	-2.08 (-6.07, 3.03)
pair_e_f	L_hop_L	RHip_FE	17.85 (15.57, 25.36)	16.23 (12.17, 23.57)	0.96 (0.90, 0.98)	16.23 (11.38, 23.57)
pair_e_f	L_hop_L	RHip_Add	6.72 (4.86, 8.22)	5.71 (4.12, 7.17)	0.91 (0.77, 0.96)	-0.57 (-3.02, 1.94)
pair_e_f	L_hop_L	RHip_Rot	5.70 (4.81, 8.32)	4.74 (3.72, 7.68)	0.75 (0.61, 0.84)	-0.80 (-2.00, 1.91)
pair_e_f	L_hop_L	RKnee_FE	8.25 (6.52, 13.32)	6.66 (5.12, 11.10)	0.97 (0.91, 0.99)	2.75 (1.35, 4.36)
pair_e_f	L_hop_L	RAnkle_PD	10.23 (8.39, 16.20)	8.42 (6.39, 11.02)	0.66 (0.36, 0.87)	-2.19 (-5.07, 0.84)
pair_e_f	L_hop_L	RAnkle_IE	11.84 (9.93, 14.57)	9.80 (9.22, 12.76)	-0.13 (-0.44, 0.08)	-8.23 (-10.19, -1.44)
pair_e_f	L_hop_L	LHip_FE	20.24 (14.52, 27.62)	18.96 (13.08, 25.97)	0.92 (0.85, 0.96)	17.08 (12.64, 24.30)
pair_e_f	L_hop_L	LHip_Add	6.91 (5.54, 8.57)	5.48 (4.54, 7.20)	0.93 (0.84, 0.97)	-2.27 (-3.72, -0.21)
pair_e_f	L_hop_L	LHip_Rot	8.11 (5.68, 9.07)	6.53 (4.63, 7.57)	0.60 (0.24, 0.75)	-0.01 (-1.35, 5.16)
pair_e_f	L_hop_L	LKnee_FE	9.92 (8.02, 12.71)	8.44 (6.60, 11.06)	0.96 (0.92, 0.98)	-2.62 (-4.55, 3.67)
pair_e_f	L_hop_L	LAnkle_PD	12.76 (10.11, 16.56)	10.94 (7.99, 13.67)	0.69 (0.42, 0.85)	-6.28 (-9.00, -3.20)
pair_e_f	L_hop_L	LAnkle_IE	13.90 (10.59, 15.08)	11.76 (9.07, 12.99)	-0.05 (-0.44, 0.22)	3.98 (2.33, 9.14)
pair_e_f	L_hop_R	RHip_FE	18.53 (15.87, 23.02)	17.69 (14.95, 21.89)	0.94 (0.92, 0.97)	17.69 (14.95, 21.89)
pair_e_f	L_hop_R	RHip_Add	8.60 (6.84, 9.45)	6.94 (5.68, 8.40)	0.95 (0.90, 0.97)	-6.37 (-8.40, -3.43)
pair_e_f	L_hop_R	RHip_Rot	8.53 (5.54, 10.74)	7.07 (4.74, 8.20)	0.67 (0.31, 0.78)	-2.05 (-4.26, 1.64)
pair_e_f	L_hop_R	RKnee_FE	10.44 (8.00, 12.39)	8.55 (7.01, 9.44)	0.96 (0.92, 0.97)	2.35 (-1.16, 5.06)
pair_e_f	L_hop_R	RAnkle_PD	13.08 (10.54, 15.15)	11.46 (9.13, 12.68)	0.81 (0.60, 0.89)	-8.09 (-10.90, -4.62)
pair_e_f	L_hop_R	RAnkle_IE	9.87 (7.67, 11.23)	8.64 (6.30, 9.67)	0.11 (-0.04, 0.38)	-1.84 (-7.23, 1.58)
pair_e_f	L_hop_R	LHip_FE	20.84 (18.34, 28.61)	19.31 (17.32, 26.40)	0.95 (0.92, 0.97)	19.25 (17.32, 26.03)
pair_e_f	L_hop_R	LHip_Add	6.85 (4.89, 9.22)	5.09 (4.05, 6.68)	0.91 (0.83, 0.94)	3.65 (2.40, 5.65)
pair_e_f	L_hop_R	LHip_Rot	7.31 (5.59, 10.63)	5.60 (3.99, 9.07)	0.73 (0.30, 0.84)	-1.32 (-4.80, 0.86)
pair_e_f	L_hop_R	LKnee_FE	10.39 (8.26, 15.83)	8.81 (6.52, 13.09)	0.95 (0.88, 0.97)	3.65 (2.04, 6.63)
pair_e_f	L_hop_R	LAnkle_PD	12.60 (10.58, 16.15)	10.32 (8.46, 13.62)	0.73 (0.42, 0.80)	-2.48 (-6.04, 2.34)
pair_e_f	L_hop_R	LAnkle_IE	13.78 (11.16, 16.66)	11.83 (9.16, 14.57)	-0.41 (-0.57, -0.04)	-1.87 (-7.86, 3.48)
pair_e_f	Squat	RHip_FE	24.63 (22.97, 27.27)	23.76 (21.92, 25.83)	0.99 (0.99, 1.00)	23.76 (21.92, 25.83)
pair_e_f	Squat	RHip_Add	4.04 (3.35, 5.32)	3.86 (2.80, 4.74)	0.74 (0.45, 0.87)	-3.86 (-4.57, -2.34)
pair_e_f	Squat	RHip_Rot	9.37 (6.25, 10.74)	7.02 (5.34, 8.29)	0.51 (-0.09, 0.72)	-6.76 (-8.14, -4.31)
pair_e_f	Squat	RKnee_FE	7.77 (7.37, 8.97)	6.91 (6.60, 7.86)	1.00 (0.99, 1.00)	-1.01 (-2.17, -0.30)
pair_e_f	Squat	RAnkle_PD	6.62 (5.37, 8.68)	5.66 (4.61, 7.46)	0.90 (0.80, 0.94)	-2.51 (-5.46, 0.93)
pair_e_f	Squat	RAnkle_IE	8.28 (7.30, 10.52)	7.90 (6.69, 9.57)	0.10 (-0.15, 0.24)	-7.81 (-8.95, -4.99)
pair_e_f	Squat	LHip_FE	26.29 (23.59, 29.01)	25.50 (22.55, 27.74)	0.99 (0.99, 1.00)	25.50 (22.55, 27.74)
pair_e_f	Squat	LHip_Add	2.08 (1.62, 2.85)	1.70 (1.34, 2.50)	0.91 (0.81, 0.96)	1.11 (0.39, 1.81)
pair_e_f	Squat	LHip_Rot	3.93 (3.08, 5.10)	3.04 (2.46, 4.32)	0.54 (0.41, 0.76)	-0.94 (-2.78, 0.83)
pair_e_f	Squat	LKnee_FE	9.02 (8.14, 10.89)	8.04 (7.44, 9.75)	1.00 (0.99, 1.00)	-1.57 (-3.00, -0.38)
pair_e_f	Squat	LAnkle_PD	11.12 (9.73, 15.28)	10.49 (8.76, 12.76)	-0.10 (-0.52, 0.67)	-0.77 (-4.96, 2.31)
pair_e_f	Squat	LAnkle_IE	7.66 (5.01, 11.87)	7.30 (4.07, 10.27)	-0.01 (-0.15, 0.30)	5.23 (0.96, 9.61)
pair_e_f	CMJ	RHip_FE	24.16 (22.29, 26.24)	21.79 (20.47, 23.11)	0.96 (0.93, 0.98)	21.38 (18.98, 23.11)
pair_e_f	CMJ	RHip_Add	5.39 (5.02, 6.75)	5.03 (4.52, 6.18)	0.62 (0.46, 0.78)	-5.03 (-6.18, -4.35)
pair_e_f	CMJ	RHip_Rot	10.96 (9.33, 12.14)	8.83 (7.45, 9.25)	0.58 (-0.02, 0.77)	-6.56 (-8.75, -5.28)
pair_e_f	CMJ	RKnee_FE	12.50 (9.55, 14.71)	9.53 (7.09, 11.93)	0.96 (0.91, 0.97)	0.84 (-1.12, 2.10)
pair_e_f	CMJ	RAnkle_PD	12.89 (10.74, 18.87)	10.32 (8.79, 14.76)	0.88 (0.74, 0.93)	1.80 (-3.84, 5.68)
pair_e_f	CMJ	RAnkle_IE	10.05 (8.99, 11.97)	9.10 (8.30, 11.27)	-0.07 (-0.33, 0.28)	-8.12 (-11.21, -6.64)
pair_e_f	CMJ	LHip_FE	25.48 (23.54, 26.90)	23.52 (21.45, 25.25)	0.96 (0.93, 0.98)	23.05 (21.33, 25.25)
pair_e_f	CMJ	LHip_Add	2.56 (2.08, 3.10)	2.00 (1.70, 2.58)	0.71 (0.49, 0.83)	0.97 (-0.29, 1.79)
pair_e_f	CMJ	LHip_Rot	5.42 (4.37, 6.73)	4.56 (3.69, 5.25)	0.49 (0.19, 0.70)	-0.37 (-3.15, 1.95)
pair_e_f	CMJ	LKnee_FE	13.81 (10.08, 15.41)	11.36 (8.97, 13.17)	0.95 (0.91, 0.97)	0.37 (-2.26, 3.08)
pair_e_f	CMJ	LAnkle_PD	20.63 (19.06, 26.24)	17.88 (14.93, 22.33)	0.61 (0.28, 0.83)	5.61 (2.82, 9.59)
pair_e_f	CMJ	LAnkle_IE	8.65 (6.81, 10.34)	7.27 (5.89, 8.69)	0.24 (-0.10, 0.41)	1.29 (-1.89, 7.82)
pair_e_f	YB_R	RHip_FE	19.28 (15.69, 21.23)	17.23 (15.33, 20.62)	0.94 (0.89, 0.98)	16.42 (15.33, 20.62)
pair_e_f	YB_R	RHip_Add	8.64 (5.79, 10.80)	7.72 (4.97, 9.01)	0.69 (0.48, 0.74)	-5.62 (-7.64, -3.25)
pair_e_f	YB_R	RHip_Rot	9.96 (6.34, 13.23)	8.35 (5.00, 11.85)	0.63 (0.50, 0.74)	-6.90 (-11.42, -0.49)
pair_e_f	YB_R	RKnee_FE	8.90 (7.76, 10.24)	6.94 (5.83, 8.22)	0.89 (0.83, 0.94)	2.35 (1.32, 3.22)
pair_e_f	YB_R	RAnkle_PD	19.59 (17.67, 21.22)	17.37 (15.61, 18.16)	0.72 (0.54, 0.74)	-16.54 (-17.65, -14.92)
pair_e_f	YB_R	RAnkle_IE	20.36 (18.10, 21.82)	18.74 (15.91, 20.21)	-0.05 (-0.26, 0.09)	-17.51 (-20.21, -15.25)
pair_e_f	YB_R	LHip_FE	22.34 (18.92, 25.51)	21.79 (17.67, 24.61)	0.91 (0.82, 0.94)	21.79 (17.67, 24.61)
pair_e_f	YB_R	LHip_Add	8.56 (7.29, 9.04)	6.83 (6.06, 7.57)	0.69 (0.48, 0.77)	1.98 (-2.87, 4.19)
pair_e_f	YB_R	LHip_Rot	8.98 (6.64, 11.30)	7.00 (5.28, 9.99)	0.70 (0.58, 0.80)	-4.34 (-9.59, 0.15)
pair_e_f	YB_R	LKnee_FE	11.88 (10.42, 14.07)	9.81 (8.85, 10.66)	0.89 (0.79, 0.94)	7.33 (6.84, 8.58)
pair_e_f	YB_R	LAnkle_PD	12.25 (10.27, 13.10)	9.48 (8.41, 10.50)	0.70 (0.63, 0.73)	1.38 (-2.39, 5.65)
pair_e_f	YB_R	LAnkle_IE	11.63 (9.89, 13.71)	10.11 (8.19, 11.79)	0.04 (-0.13, 0.31)	2.11 (-7.97, 5.56)
pair_e_f	YB_L	RHip_FE	20.85 (18.93, 25.72)	20.18 (18.26, 25.07)	0.91 (0.86, 0.94)	20.18 (18.24, 25.07)
pair_e_f	YB_L	RHip_Add	8.97 (6.99, 9.05)	7.12 (5.62, 8.08)	0.81 (0.75, 0.91)	-3.29 (-7.75, -0.68)
pair_e_f	YB_L	RHip_Rot	9.71 (7.45, 11.17)	6.29 (5.76, 9.38)	0.69 (0.42, 0.75)	-4.38 (-7.29, 0.50)
pair_e_f	YB_L	RKnee_FE	14.11 (12.77, 15.54)	11.55 (10.69, 12.58)	0.83 (0.77, 0.92)	9.43 (8.47, 10.05)
pair_e_f	YB_L	RAnkle_PD	14.32 (12.40, 15.39)	11.59 (9.80, 12.33)	0.74 (0.63, 0.80)	1.97 (-2.17, 3.62)
pair_e_f	YB_L	RAnkle_IE	11.40 (9.92, 13.93)	10.25 (7.81, 12.31)	0.08 (-0.11, 0.28)	-1.48 (-5.16, 3.80)
pair_e_f	YB_L	LHip_FE	19.24 (15.77, 24.36)	16.34 (14.20, 21.79)	0.95 (0.90, 0.97)	15.51 (12.83, 21.52)
pair_e_f	YB_L	LHip_Add	6.46 (5.38, 9.45)	4.87 (4.32, 6.91)	0.63 (0.42, 0.84)	0.37 (-3.07, 2.80)
pair_e_f	YB_L	LHip_Rot	6.85 (6.41, 8.95)	5.42 (4.61, 8.02)	0.77 (0.56, 0.81)	-1.22 (-7.76, 2.26)
pair_e_f	YB_L	LKnee_FE	12.28 (7.99, 14.29)	9.43 (6.32, 10.01)	0.82 (0.80, 0.91)	-0.09 (-1.56, 4.10)
pair_e_f	YB_L	LAnkle_PD	19.16 (17.19, 23.89)	16.02 (14.93, 21.75)	0.57 (0.53, 0.68)	-16.00 (-20.46, -11.97)
pair_e_f	YB_L	LAnkle_IE	14.60 (13.74, 15.43)	12.97 (12.21, 13.78)	0.25 (0.17, 0.29)	9.36 (7.04, 10.51)
pair_e_g	BJ	RHip_FE	29.95 (21.34, 34.76)	25.82 (20.40, 31.47)	0.97 (0.89, 0.99)	25.82 (19.05, 31.45)
pair_e_g	BJ	RHip_Add	4.79 (4.28, 5.39)	4.08 (3.32, 4.82)	0.48 (0.15, 0.84)	-0.75 (-1.94, 2.86)
pair_e_g	BJ	RHip_Rot	5.60 (4.58, 7.79)	4.66 (3.75, 6.21)	0.52 (-0.10, 0.66)	-2.51 (-4.07, 2.28)
pair_e_g	BJ	RKnee_FE	11.15 (7.94, 12.35)	8.46 (6.49, 10.04)	0.95 (0.91, 0.96)	2.38 (-0.82, 3.89)
pair_e_g	BJ	RAnkle_PD	8.91 (7.80, 12.37)	7.27 (5.65, 10.30)	0.88 (0.79, 0.95)	-3.10 (-5.74, -0.74)
pair_e_g	BJ	RAnkle_IE	10.37 (7.96, 12.28)	9.12 (6.91, 10.37)	-0.30 (-0.43, 0.08)	3.23 (-0.50, 6.06)
pair_e_g	BJ	LHip_FE	32.99 (25.30, 36.82)	29.25 (24.16, 33.33)	0.97 (0.89, 0.99)	29.25 (21.58, 33.33)
pair_e_g	BJ	LHip_Add	6.03 (4.05, 7.03)	4.95 (3.50, 5.87)	0.36 (-0.02, 0.67)	-3.19 (-5.64, -1.87)
pair_e_g	BJ	LHip_Rot	7.74 (6.37, 9.46)	6.95 (5.39, 7.76)	-0.02 (-0.16, 0.55)	-0.23 (-2.30, 2.91)
pair_e_g	BJ	LKnee_FE	11.39 (9.82, 13.93)	9.60 (7.48, 11.58)	0.93 (0.90, 0.95)	2.43 (-0.38, 4.74)
pair_e_g	BJ	LAnkle_PD	14.22 (9.29, 15.52)	10.38 (7.36, 12.35)	0.75 (0.67, 0.91)	-4.01 (-7.80, 0.50)
pair_e_g	BJ	LAnkle_IE	9.43 (8.73, 11.42)	8.06 (7.28, 10.20)	-0.39 (-0.50, 0.03)	-6.35 (-6.62, -1.19)
pair_e_g	L_hop_L	RHip_FE	18.93 (14.91, 21.84)	17.40 (11.07, 20.33)	0.95 (0.91, 0.98)	17.03 (6.12, 20.33)
pair_e_g	L_hop_L	RHip_Add	7.96 (6.43, 10.51)	7.04 (5.31, 9.40)	0.89 (0.75, 0.94)	-5.63 (-6.75, -3.35)
pair_e_g	L_hop_L	RHip_Rot	7.37 (5.56, 9.72)	6.24 (4.67, 8.00)	0.57 (0.47, 0.71)	-4.67 (-6.16, -1.28)
pair_e_g	L_hop_L	RKnee_FE	6.75 (5.50, 14.55)	5.87 (4.58, 10.63)	0.98 (0.92, 0.99)	0.75 (-1.08, 6.30)
pair_e_g	L_hop_L	RAnkle_PD	10.62 (7.48, 12.24)	8.01 (6.17, 10.17)	0.83 (0.72, 0.90)	-4.32 (-8.49, -2.13)
pair_e_g	L_hop_L	RAnkle_IE	12.47 (10.90, 17.32)	10.73 (9.35, 15.02)	-0.33 (-0.51, -0.12)	-3.88 (-7.67, 4.43)
pair_e_g	L_hop_L	LHip_FE	23.95 (18.66, 25.93)	21.74 (15.98, 25.15)	0.94 (0.88, 0.96)	21.68 (15.18, 24.90)
pair_e_g	L_hop_L	LHip_Add	5.00 (3.50, 6.02)	4.14 (2.73, 5.42)	0.96 (0.92, 0.98)	1.33 (-0.76, 3.49)
pair_e_g	L_hop_L	LHip_Rot	9.70 (7.59, 12.72)	8.43 (6.51, 10.20)	0.71 (0.30, 0.75)	6.30 (3.45, 9.22)
pair_e_g	L_hop_L	LKnee_FE	8.82 (6.66, 11.32)	7.06 (5.38, 9.10)	0.98 (0.93, 0.98)	0.71 (-2.71, 6.43)
pair_e_g	L_hop_L	LAnkle_PD	14.24 (11.82, 16.06)	11.95 (8.41, 13.37)	0.57 (0.25, 0.74)	-0.36 (-2.12, 3.50)
pair_e_g	L_hop_L	LAnkle_IE	10.95 (8.67, 12.64)	9.08 (7.47, 10.69)	0.24 (-0.29, 0.31)	0.45 (-1.64, 3.81)
pair_e_g	L_hop_R	RHip_FE	17.00 (14.43, 20.74)	15.72 (13.71, 19.45)	0.96 (0.94, 0.98)	15.72 (13.71, 19.45)
pair_e_g	L_hop_R	RHip_Add	8.24 (6.31, 10.20)	6.58 (5.25, 8.60)	0.96 (0.89, 0.98)	-6.20 (-8.02, -4.14)
pair_e_g	L_hop_R	RHip_Rot	9.21 (6.43, 9.97)	7.19 (5.36, 8.50)	0.54 (0.27, 0.70)	-4.43 (-5.90, -1.73)
pair_e_g	L_hop_R	RKnee_FE	8.03 (5.25, 12.08)	7.42 (4.33, 9.45)	0.97 (0.94, 0.99)	2.03 (-0.34, 6.46)
pair_e_g	L_hop_R	RAnkle_PD	7.34 (6.72, 8.59)	5.93 (5.21, 6.97)	0.90 (0.80, 0.95)	-1.15 (-4.06, 0.74)
pair_e_g	L_hop_R	RAnkle_IE	13.97 (9.43, 16.22)	11.14 (7.70, 13.39)	-0.24 (-0.48, -0.06)	5.57 (1.36, 10.99)
pair_e_g	L_hop_R	LHip_FE	19.87 (16.77, 23.85)	18.11 (15.30, 22.14)	0.94 (0.89, 0.97)	18.11 (15.12, 22.14)
pair_e_g	L_hop_R	LHip_Add	6.22 (5.22, 8.31)	5.34 (4.04, 7.18)	0.93 (0.76, 0.96)	0.13 (-2.07, 1.04)
pair_e_g	L_hop_R	LHip_Rot	8.52 (7.08, 10.39)	6.55 (5.58, 8.78)	0.70 (0.16, 0.76)	-1.20 (-3.78, 2.74)
pair_e_g	L_hop_R	LKnee_FE	8.58 (6.23, 11.32)	7.00 (5.03, 8.54)	0.97 (0.90, 0.99)	1.02 (-2.53, 5.62)
pair_e_g	L_hop_R	LAnkle_PD	18.07 (15.28, 27.27)	16.58 (11.26, 19.24)	0.48 (0.31, 0.70)	-6.29 (-13.55, -1.41)
pair_e_g	L_hop_R	LAnkle_IE	12.58 (10.65, 14.80)	11.02 (9.54, 13.16)	-0.20 (-0.48, 0.07)	-7.62 (-10.04, 0.63)
pair_e_g	Squat	RHip_FE	26.56 (24.56, 28.59)	25.53 (22.86, 26.98)	1.00 (0.99, 1.00)	25.53 (22.86, 26.98)
pair_e_g	Squat	RHip_Add	5.90 (5.01, 6.68)	4.95 (4.31, 5.82)	0.86 (0.61, 0.96)	-3.86 (-5.82, -3.43)
pair_e_g	Squat	RHip_Rot	8.02 (6.36, 9.01)	6.61 (5.17, 7.19)	0.73 (0.32, 0.85)	-6.06 (-7.19, -3.72)
pair_e_g	Squat	RKnee_FE	6.26 (5.56, 7.25)	5.41 (4.74, 6.33)	1.00 (0.99, 1.00)	1.98 (0.84, 3.38)
pair_e_g	Squat	RAnkle_PD	4.90 (4.43, 5.76)	4.29 (3.78, 5.19)	0.96 (0.92, 0.97)	-0.06 (-1.53, 2.88)
pair_e_g	Squat	RAnkle_IE	7.79 (7.01, 9.17)	7.32 (5.81, 8.10)	-0.16 (-0.52, 0.16)	6.34 (4.02, 7.35)
pair_e_g	Squat	LHip_FE	28.34 (24.89, 30.31)	27.69 (24.14, 29.43)	0.99 (0.99, 1.00)	27.69 (24.14, 29.43)
pair_e_g	Squat	LHip_Add	4.12 (3.71, 5.15)	3.69 (3.31, 4.45)	0.11 (-0.21, 0.33)	1.51 (0.08, 2.48)
pair_e_g	Squat	LHip_Rot	4.59 (3.49, 6.46)	3.98 (2.91, 5.07)	0.31 (0.03, 0.54)	1.29 (-1.09, 2.43)
pair_e_g	Squat	LKnee_FE	8.52 (7.72, 9.27)	7.29 (6.65, 8.30)	1.00 (0.99, 1.00)	0.92 (-0.40, 2.64)
pair_e_g	Squat	LAnkle_PD	6.39 (5.28, 10.49)	5.25 (4.22, 8.27)	0.92 (0.85, 0.96)	0.23 (-5.96, 5.00)
pair_e_g	Squat	LAnkle_IE	7.56 (6.39, 12.57)	6.15 (5.32, 10.23)	0.09 (-0.11, 0.53)	1.42 (-0.92, 9.98)
pair_e_g	CMJ	RHip_FE	24.30 (23.34, 27.12)	22.34 (18.57, 24.04)	0.97 (0.93, 0.98)	22.34 (18.40, 23.90)
pair_e_g	CMJ	RHip_Add	6.93 (6.24, 8.56)	6.08 (5.35, 7.29)	0.34 (0.17, 0.54)	-5.84 (-7.21, -5.32)
pair_e_g	CMJ	RHip_Rot	10.66 (9.72, 12.22)	8.73 (7.86, 9.60)	0.62 (-0.03, 0.80)	-6.58 (-8.23, -5.45)
pair_e_g	CMJ	RKnee_FE	11.29 (8.12, 13.85)	8.34 (6.20, 9.99)	0.96 (0.92, 0.98)	3.62 (1.83, 5.70)
pair_e_g	CMJ	RAnkle_PD	9.97 (8.75, 13.38)	7.53 (6.78, 10.29)	0.94 (0.91, 0.96)	1.82 (-0.05, 3.88)
pair_e_g	CMJ	RAnkle_IE	8.56 (6.80, 11.65)	7.33 (5.75, 9.74)	-0.10 (-0.46, 0.32)	1.06 (-4.37, 6.31)
pair_e_g	CMJ	LHip_FE	24.92 (24.25, 28.23)	23.85 (20.18, 26.30)	0.96 (0.93, 0.98)	23.85 (19.92, 26.30)
pair_e_g	CMJ	LHip_Add	3.88 (3.24, 4.47)	3.19 (2.48, 3.61)	0.46 (0.06, 0.67)	2.12 (0.93, 2.73)
pair_e_g	CMJ	LHip_Rot	6.25 (5.34, 7.99)	5.38 (4.14, 6.43)	0.47 (0.21, 0.74)	0.60 (-1.82, 1.76)
pair_e_g	CMJ	LKnee_FE	12.77 (9.06, 15.11)	9.80 (7.11, 12.22)	0.95 (0.92, 0.97)	3.75 (2.28, 6.02)
pair_e_g	CMJ	LAnkle_PD	14.14 (11.80, 17.19)	11.69 (9.82, 14.34)	0.92 (0.72, 0.94)	7.51 (4.93, 9.85)
pair_e_g	CMJ	LAnkle_IE	8.22 (6.93, 10.23)	7.07 (5.86, 8.88)	0.04 (-0.25, 0.27)	-1.95 (-4.93, 1.86)
pair_e_g	YB_R	RHip_FE	16.87 (12.05, 21.51)	14.42 (10.49, 20.54)	0.90 (0.82, 0.94)	13.91 (10.09, 19.04)
pair_e_g	YB_R	RHip_Add	6.45 (5.66, 7.69)	5.43 (4.27, 5.92)	0.67 (0.59, 0.75)	-3.62 (-4.66, -0.33)
pair_e_g	YB_R	RHip_Rot	8.28 (6.84, 11.92)	6.47 (5.42, 10.02)	0.70 (0.58, 0.80)	-5.71 (-9.85, -1.78)
pair_e_g	YB_R	RKnee_FE	10.01 (7.85, 14.93)	7.82 (5.87, 9.78)	0.86 (0.77, 0.94)	2.36 (1.02, 4.20)
pair_e_g	YB_R	RAnkle_PD	13.81 (9.40, 17.34)	10.28 (7.51, 11.97)	0.28 (0.08, 0.49)	-7.97 (-10.49, -3.11)
pair_e_g	YB_R	RAnkle_IE	15.45 (12.73, 18.07)	14.19 (10.34, 15.74)	-0.48 (-0.59, -0.23)	-10.40 (-14.91, -6.59)
pair_e_g	YB_R	LHip_FE	20.05 (14.63, 24.13)	18.64 (13.08, 23.31)	0.92 (0.89, 0.94)	18.61 (12.98, 23.20)
pair_e_g	YB_R	LHip_Add	6.30 (5.13, 7.54)	4.69 (3.90, 5.71)	0.79 (0.68, 0.87)	-1.42 (-3.52, 0.41)
pair_e_g	YB_R	LHip_Rot	10.83 (8.76, 13.33)	9.00 (7.27, 11.26)	0.67 (0.55, 0.78)	-3.21 (-6.95, 5.94)
pair_e_g	YB_R	LKnee_FE	12.81 (9.62, 15.96)	9.67 (7.59, 12.26)	0.86 (0.75, 0.93)	6.29 (4.65, 8.38)
pair_e_g	YB_R	LAnkle_PD	12.09 (9.73, 16.95)	9.75 (7.73, 12.88)	0.68 (0.44, 0.78)	0.12 (-2.15, 5.30)
pair_e_g	YB_R	LAnkle_IE	11.79 (8.90, 13.32)	9.64 (7.35, 12.08)	0.06 (-0.16, 0.41)	-3.53 (-10.79, -0.46)
pair_e_g	YB_L	RHip_FE	20.14 (17.51, 21.70)	19.25 (16.28, 20.83)	0.91 (0.69, 0.94)	19.16 (15.53, 20.83)
pair_e_g	YB_L	RHip_Add	7.80 (5.95, 11.88)	6.05 (5.03, 7.98)	0.64 (0.38, 0.89)	-3.00 (-6.37, -2.28)
pair_e_g	YB_L	RHip_Rot	14.01 (9.46, 19.54)	10.87 (7.67, 16.50)	0.60 (0.44, 0.77)	-9.33 (-16.25, -3.07)
pair_e_g	YB_L	RKnee_FE	15.57 (13.19, 20.90)	12.14 (11.52, 13.77)	0.80 (0.73, 0.95)	10.16 (6.91, 11.63)
pair_e_g	YB_L	RAnkle_PD	12.74 (10.76, 15.38)	9.65 (8.26, 12.19)	0.67 (0.51, 0.81)	5.49 (4.01, 7.45)
pair_e_g	YB_L	RAnkle_IE	11.73 (11.01, 12.73)	10.15 (8.98, 10.71)	0.21 (0.04, 0.29)	-2.36 (-7.46, 1.80)
pair_e_g	YB_L	LHip_FE	20.29 (17.30, 22.90)	19.27 (14.21, 21.43)	0.94 (0.80, 0.97)	16.47 (13.66, 20.79)
pair_e_g	YB_L	LHip_Add	7.06 (4.71, 9.16)	4.68 (3.56, 6.36)	0.71 (0.55, 0.81)	0.23 (-2.66, 1.80)
pair_e_g	YB_L	LHip_Rot	7.77 (6.68, 10.52)	6.18 (5.28, 8.03)	0.71 (0.55, 0.78)	-1.81 (-3.19, 1.74)
pair_e_g	YB_L	LKnee_FE	12.31 (11.60, 16.08)	9.71 (8.44, 12.45)	0.81 (0.72, 0.90)	6.04 (2.74, 8.01)
pair_e_g	YB_L	LAnkle_PD	11.10 (7.35, 14.86)	8.51 (5.72, 10.40)	0.71 (0.41, 0.74)	-2.48 (-5.64, 0.20)
pair_e_g	YB_L	LAnkle_IE	14.09 (11.86, 15.65)	12.60 (10.10, 13.41)	-0.60 (-0.69, -0.45)	-4.94 (-10.18, -0.40)
pair_e_h	BJ	RHip_FE	31.97 (24.64, 35.73)	29.17 (23.09, 33.42)	0.95 (0.89, 0.98)	29.17 (22.73, 33.35)
pair_e_h	BJ	RHip_Add	5.83 (4.15, 6.64)	4.85 (3.37, 6.05)	0.37 (0.19, 0.64)	0.38 (-2.04, 4.31)
pair_e_h	BJ	RHip_Rot	7.37 (5.70, 8.97)	5.85 (4.37, 7.14)	0.32 (-0.07, 0.58)	-0.02 (-1.61, 3.48)
pair_e_h	BJ	RKnee_FE	10.04 (8.15, 13.50)	8.19 (6.98, 9.65)	0.94 (0.90, 0.96)	3.03 (1.83, 5.31)
pair_e_h	BJ	RAnkle_PD	9.44 (7.91, 11.55)	7.15 (6.04, 8.97)	0.88 (0.73, 0.94)	-1.27 (-3.12, 2.84)
pair_e_h	BJ	RAnkle_IE	10.13 (8.24, 12.54)	8.68 (7.04, 10.43)	-0.09 (-0.48, 0.23)	0.81 (-2.15, 2.42)
pair_e_h	BJ	LHip_FE	32.55 (27.50, 37.38)	29.85 (25.96, 35.99)	0.96 (0.90, 0.99)	29.77 (25.96, 35.99)
pair_e_h	BJ	LHip_Add	7.37 (6.87, 9.07)	6.24 (5.31, 7.25)	0.25 (-0.19, 0.52)	-3.08 (-6.58, 0.34)
pair_e_h	BJ	LHip_Rot	7.53 (6.21, 9.26)	6.05 (5.12, 7.88)	0.51 (0.22, 0.66)	-0.49 (-3.66, 1.06)
pair_e_h	BJ	LKnee_FE	14.34 (10.15, 17.02)	10.43 (8.74, 12.95)	0.93 (0.85, 0.96)	5.71 (1.32, 9.04)
pair_e_h	BJ	LAnkle_PD	12.87 (11.07, 17.04)	10.52 (9.30, 12.90)	0.87 (0.71, 0.93)	-2.12 (-7.14, 3.52)
pair_e_h	BJ	LAnkle_IE	11.95 (9.49, 13.98)	10.24 (8.02, 11.68)	-0.25 (-0.44, 0.16)	-1.96 (-4.93, 5.02)
pair_e_h	L_hop_L	RHip_FE	18.51 (14.75, 22.43)	17.44 (11.77, 21.21)	0.97 (0.92, 0.99)	17.44 (6.41, 21.21)
pair_e_h	L_hop_L	RHip_Add	5.93 (5.16, 8.03)	4.94 (4.09, 7.14)	0.87 (0.83, 0.94)	-1.46 (-3.60, -0.14)
pair_e_h	L_hop_L	RHip_Rot	7.52 (5.89, 9.50)	5.85 (4.97, 7.52)	0.58 (0.46, 0.69)	-3.08 (-4.57, 0.27)
pair_e_h	L_hop_L	RKnee_FE	7.19 (6.50, 12.52)	6.02 (4.70, 10.32)	0.98 (0.89, 0.99)	2.57 (0.07, 4.32)
pair_e_h	L_hop_L	RAnkle_PD	8.99 (8.25, 12.16)	7.76 (5.77, 10.28)	0.85 (0.75, 0.93)	-5.81 (-7.34, -3.68)
pair_e_h	L_hop_L	RAnkle_IE	13.27 (10.63, 17.54)	12.50 (9.07, 15.84)	-0.32 (-0.56, 0.08)	-0.88 (-6.26, 1.38)
pair_e_h	L_hop_L	LHip_FE	21.24 (14.97, 24.58)	19.43 (11.72, 23.56)	0.93 (0.89, 0.96)	18.48 (9.63, 23.56)
pair_e_h	L_hop_L	LHip_Add	4.72 (4.00, 6.75)	3.80 (2.92, 5.33)	0.95 (0.90, 0.98)	-0.82 (-3.44, 1.83)
pair_e_h	L_hop_L	LHip_Rot	9.43 (8.14, 10.59)	7.70 (6.77, 9.00)	0.56 (0.08, 0.79)	3.54 (0.36, 8.01)
pair_e_h	L_hop_L	LKnee_FE	10.79 (7.37, 15.77)	8.24 (6.32, 13.20)	0.97 (0.93, 0.98)	1.75 (-3.06, 5.46)
pair_e_h	L_hop_L	LAnkle_PD	14.87 (13.06, 17.90)	12.47 (10.11, 14.81)	0.58 (0.25, 0.74)	-1.81 (-4.83, 0.98)
pair_e_h	L_hop_L	LAnkle_IE	9.79 (8.32, 11.71)	8.66 (6.69, 10.44)	0.16 (-0.18, 0.41)	-2.83 (-5.15, -0.32)
pair_e_h	L_hop_R	RHip_FE	17.26 (13.72, 21.64)	15.99 (12.27, 20.27)	0.95 (0.94, 0.98)	15.99 (12.26, 20.27)
pair_e_h	L_hop_R	RHip_Add	7.01 (4.81, 8.58)	5.72 (3.89, 7.49)	0.94 (0.86, 0.97)	-3.71 (-6.42, 0.10)
pair_e_h	L_hop_R	RHip_Rot	8.11 (6.99, 10.00)	6.74 (5.55, 8.56)	0.49 (0.23, 0.83)	-2.50 (-4.27, -0.25)
pair_e_h	L_hop_R	RKnee_FE	8.34 (6.68, 12.79)	7.19 (5.04, 9.95)	0.96 (0.94, 0.99)	1.60 (-0.68, 4.57)
pair_e_h	L_hop_R	RAnkle_PD	7.71 (5.76, 8.82)	5.99 (4.53, 6.63)	0.92 (0.81, 0.95)	-2.10 (-4.36, 1.31)
pair_e_h	L_hop_R	RAnkle_IE	14.09 (11.31, 17.41)	12.20 (9.72, 15.12)	-0.22 (-0.57, -0.11)	5.81 (2.16, 12.77)
pair_e_h	L_hop_R	LHip_FE	16.27 (15.33, 24.07)	15.74 (13.59, 22.31)	0.95 (0.93, 0.97)	15.74 (12.32, 22.31)
pair_e_h	L_hop_R	LHip_Add	8.28 (7.26, 9.45)	6.90 (5.32, 8.17)	0.91 (0.81, 0.95)	-2.16 (-5.22, 1.07)
pair_e_h	L_hop_R	LHip_Rot	10.16 (6.72, 11.71)	8.76 (5.54, 9.94)	0.63 (0.27, 0.81)	-2.14 (-6.09, -0.08)
pair_e_h	L_hop_R	LKnee_FE	9.73 (5.97, 11.06)	7.17 (4.96, 8.74)	0.97 (0.92, 0.99)	2.09 (-0.28, 4.73)
pair_e_h	L_hop_R	LAnkle_PD	16.59 (11.32, 23.70)	12.75 (8.65, 20.16)	0.54 (0.34, 0.76)	-3.23 (-11.61, -0.50)
pair_e_h	L_hop_R	LAnkle_IE	12.85 (10.25, 14.38)	11.51 (8.94, 13.22)	-0.13 (-0.43, 0.22)	-8.79 (-11.40, -2.97)
pair_e_h	Squat	RHip_FE	25.97 (23.89, 27.59)	25.02 (22.17, 26.45)	1.00 (0.99, 1.00)	25.02 (22.17, 26.45)
pair_e_h	Squat	RHip_Add	3.20 (2.63, 4.12)	2.95 (2.15, 3.72)	0.90 (0.62, 0.97)	-0.30 (-1.42, 0.84)
pair_e_h	Squat	RHip_Rot	3.71 (2.62, 5.08)	2.98 (2.10, 3.63)	0.78 (0.48, 0.87)	-2.63 (-3.33, -0.83)
pair_e_h	Squat	RKnee_FE	6.54 (6.09, 7.14)	5.59 (5.13, 5.92)	1.00 (0.99, 1.00)	3.78 (1.97, 4.53)
pair_e_h	Squat	RAnkle_PD	4.53 (3.59, 5.43)	3.92 (2.93, 4.64)	0.98 (0.96, 0.98)	-1.50 (-2.87, 2.18)
pair_e_h	Squat	RAnkle_IE	9.14 (7.26, 11.00)	8.15 (5.88, 9.39)	-0.20 (-0.59, 0.27)	7.16 (4.10, 9.12)
pair_e_h	Squat	LHip_FE	25.39 (22.54, 28.02)	24.07 (21.75, 27.01)	0.99 (0.99, 1.00)	24.07 (21.75, 27.01)
pair_e_h	Squat	LHip_Add	4.18 (3.68, 5.17)	3.69 (2.99, 4.48)	0.12 (-0.46, 0.45)	-0.83 (-1.92, 0.33)
pair_e_h	Squat	LHip_Rot	5.14 (4.29, 6.09)	4.08 (3.31, 4.88)	0.45 (0.18, 0.62)	-1.87 (-3.46, 0.85)
pair_e_h	Squat	LKnee_FE	6.71 (5.40, 7.19)	5.63 (4.63, 6.46)	1.00 (0.99, 1.00)	1.62 (0.15, 2.64)
pair_e_h	Squat	LAnkle_PD	7.35 (5.17, 9.49)	6.04 (4.00, 7.52)	0.91 (0.88, 0.97)	0.09 (-4.60, 2.12)
pair_e_h	Squat	LAnkle_IE	8.94 (6.85, 12.53)	7.84 (6.33, 11.75)	0.26 (-0.08, 0.51)	-1.27 (-2.62, 3.00)
pair_e_h	CMJ	RHip_FE	23.04 (21.32, 26.64)	21.72 (18.22, 24.52)	0.96 (0.94, 0.98)	21.72 (17.51, 24.52)
pair_e_h	CMJ	RHip_Add	3.44 (2.58, 3.85)	2.66 (2.07, 3.36)	0.59 (0.30, 0.79)	-1.41 (-2.02, -1.05)
pair_e_h	CMJ	RHip_Rot	6.84 (5.06, 8.40)	5.47 (3.90, 6.66)	0.56 (0.19, 0.77)	-3.05 (-3.76, -2.29)
pair_e_h	CMJ	RKnee_FE	11.52 (9.16, 15.58)	8.45 (7.08, 11.47)	0.95 (0.90, 0.97)	4.28 (2.26, 6.32)
pair_e_h	CMJ	RAnkle_PD	9.74 (8.38, 13.45)	7.51 (6.93, 9.67)	0.94 (0.91, 0.95)	-0.02 (-1.75, 3.80)
pair_e_h	CMJ	RAnkle_IE	9.25 (7.35, 12.55)	7.90 (6.04, 10.87)	0.13 (-0.27, 0.43)	2.51 (-1.32, 6.31)
pair_e_h	CMJ	LHip_FE	22.26 (20.62, 26.10)	20.81 (17.97, 24.33)	0.96 (0.93, 0.98)	20.81 (16.79, 24.33)
pair_e_h	CMJ	LHip_Add	3.55 (3.10, 4.19)	2.92 (2.57, 3.26)	0.32 (0.10, 0.57)	-0.59 (-1.41, 0.35)
pair_e_h	CMJ	LHip_Rot	6.41 (5.55, 8.59)	5.01 (4.46, 7.38)	0.63 (0.33, 0.76)	-1.17 (-2.98, 0.67)
pair_e_h	CMJ	LKnee_FE	12.09 (9.65, 16.41)	9.99 (7.24, 11.64)	0.95 (0.90, 0.97)	4.35 (1.43, 5.88)
pair_e_h	CMJ	LAnkle_PD	13.72 (12.46, 16.76)	11.59 (9.33, 13.69)	0.90 (0.84, 0.93)	6.94 (4.78, 11.84)
pair_e_h	CMJ	LAnkle_IE	9.02 (8.18, 9.70)	7.80 (7.09, 8.74)	0.02 (-0.41, 0.17)	-4.76 (-6.76, 0.22)
pair_e_h	YB_R	RHip_FE	20.77 (14.43, 23.29)	19.84 (13.13, 21.31)	0.86 (0.80, 0.97)	18.79 (12.08, 20.50)
pair_e_h	YB_R	RHip_Add	10.14 (7.85, 10.69)	7.86 (6.64, 8.76)	0.19 (0.09, 0.64)	-2.79 (-4.86, -1.44)
pair_e_h	YB_R	RHip_Rot	7.29 (6.52, 11.78)	5.99 (5.11, 9.35)	0.74 (0.61, 0.88)	-3.65 (-6.71, -0.59)
pair_e_h	YB_R	RKnee_FE	13.66 (9.21, 17.46)	9.37 (6.96, 11.55)	0.79 (0.69, 0.95)	6.04 (3.89, 6.53)
pair_e_h	YB_R	RAnkle_PD	16.61 (12.26, 18.38)	11.96 (10.09, 14.27)	0.28 (0.20, 0.60)	-9.56 (-12.60, -4.88)
pair_e_h	YB_R	RAnkle_IE	15.26 (14.64, 20.54)	12.52 (11.65, 18.58)	-0.60 (-0.67, -0.29)	-9.10 (-17.71, -5.94)
[truncated: 354 more rows]
