# Supplementary material for: Influence of camera geometry on 3D joint angle estimation in markerless motion capture
Source: Front Sports Act Living. 2026 Jul 13;8:1850018. doi: 10.3389/fspor.2026.1850018 (PMC13402369; doi:10.3389/fspor.2026.1850018)
Supplement: Supplementary file 10 [file Table3.xlsx]

## Sheet: Table S3_ByTask
Table S3. Task-level agreement metrics averaged across camera combinations. Note. This table summarizes agreement metrics by task after averaging across camera combinations, providing task-specific patterns in reconstruction performance.
Task	Metrics	Hip_FE	Hip_Add	Hip_Rot	Knee_FE	Ankle_PD	Ankle_IE
		R/L	R/L	R/L	R/L	R/L	R/L
BJ	RMSE	8.82(6.12,12.63)/ 8.72(6.23,11.93)	8.18(5.22,12.62)/ 8.48(5.61,12.46)	9.04(6.04,13.22)/ 9.84(6.42,14.60)	8.64(5.86,12.91)/ 9.51(6.59,13.50)	12.21(8.71,18.63)/ 14.35(10.18,20.69)	8.32(5.85,11.79)/ 9.55(7.03,12.74)
	CMC	0.99(0.98,0.99)/ 0.99(0.98,0.99)	0.45(0.04,0.73)/ 0.41(0.04,0.68)	0.55(0.21,0.79)/ 0.60(0.29,0.81)	0.98(0.94,0.99)/ 0.97(0.94,0.99)	0.89(0.75,0.95)/ 0.83(0.64,0.92)	0.56(0.21,0.78)/ 0.52(0.21,0.74)
CMJ	RMSE	6.36(4.34,9.50)/ 5.90(4.14,8.56)	7.26(4.25,11.50)/ 7.46(4.09,12.06)	7.72(5.12,11.55)/ 9.37(6.06,13.98)	6.17(4.16,8.84)/ 6.08(4.28,8.75)	9.08(6.54,12.82)/ 10.86(7.77,15.16)	7.61(5.37,10.55)/ 8.67(6.23,11.76)
	CMC	0.99(0.99,1.00)/ 0.99(0.99,1.00)	0.44(-0.02,0.76)/ 0.39(-0.10,0.72)	0.88(0.70,0.94)/ 0.83(0.65,0.92)	0.99(0.99,1.00)/ 0.99(0.99,1.00)	0.97(0.93,0.98)/ 0.94(0.86,0.97)	0.75(0.52,0.87)/ 0.70(0.41,0.85)
L_hop_L	RMSE	8.36(5.99,11.70)/ 8.82(6.11,12.73)	8.24(5.68,12.01)/ 8.15(5.33,12.50)	8.95(5.90,13.10)/ 12.05(8.06,17.31)	7.79(5.45,11.28)/ 9.12(6.39,12.55)	13.53(9.70,18.70)/ 16.04(10.81,22.22)	9.32(6.11,12.81)/ 10.85(8.04,14.03)
	CMC	0.97(0.94,0.99)/ 0.96(0.92,0.98)	0.90(0.79,0.96)/ 0.94(0.85,0.97)	0.79(0.57,0.90)/ 0.70(0.44,0.85)	0.98(0.95,0.99)/ 0.98(0.94,0.99)	0.72(0.50,0.85)/ 0.67(0.40,0.86)	0.52(0.18,0.78)/ 0.63(0.35,0.80)
L_hop_R	RMSE	8.87(6.30,12.91)/ 8.55(6.05,11.95)	7.76(5.35,11.79)/ 9.14(6.22,12.89)	11.42(7.81,17.03)/ 11.63(7.67,16.91)	7.54(5.37,10.81)/ 9.33(6.52,13.25)	12.97(8.51,19.28)/ 16.32(11.44,23.77)	8.97(6.13,12.42)/ 10.91(7.50,15.08)
	CMC	0.95(0.90,0.97)/ 0.96(0.93,0.98)	0.94(0.87,0.97)/ 0.89(0.76,0.95)	0.74(0.52,0.87)/ 0.72(0.46,0.88)	0.98(0.97,0.99)/ 0.97(0.93,0.99)	0.80(0.59,0.91)/ 0.66(0.38,0.83)	0.61(0.32,0.81)/ 0.55(0.26,0.77)
Squat	RMSE	5.94(4.09,8.55)/ 5.40(3.74,7.69)	7.19(3.94,10.82)/ 7.25(4.02,11.40)	7.49(4.96,10.90)/ 8.79(5.50,13.03)	5.70(3.76,8.00)/ 5.84(3.98,8.24)	7.43(5.06,10.69)/ 7.88(5.24,11.60)	7.83(5.37,10.67)/ 8.93(6.41,11.93)
	CMC	1.00(1.00,1.00)/ 1.00(1.00,1.00)	0.68(,0.15,0.90)/ 0.47(-0.30,0.85)	0.77(0.30,0.92)/ 0.44(-0.07,0.77)	1.00(1.00,1.00)/ 1.00(0.99,1.00)	0.93(0.87,0.97)/ 0.90(0.66,0.96)	0.51(0.10,0.78)/ 0.33(-0.12,0.72)
YB_L	RMSE	9.58(6.91,13.15)/ 9.11(6.38,13.51)	8.35(6.23,11.05)/ 9.69(7.14,12.96)	13.55(10.16,18.19)/ 15.69(10.60,21.31)	10.42(7.86,13.54)/ 10.72(7.33,15.62)	16.27(12.43,21.31)/ 20.63(13.71,29.91)	13.05(10.80,15.61)/ 14.04(9.95,18.79)
	CMC	0.85(0.70,0.92)/ 0.95(0.91,0.98)	0.73(0.48,0.87)/ 0.52(0.21,0.73)	0.57(0.32,0.76)/ 0.55(0.19,0.76)	0.92(0.86,0.96)/ 0.93(0.85,0.97)	0.64(0.45,0.77)/ 0.65(0.49,0.78)	0.35(0.13,0.56)/ 0.28(0.01,0.57)
YB_R	RMSE	9.47(6.60,14.01)/ 10.03(7.10,14.01)	9.77(7.12,13.03)/ 8.52(6.46,11.17)	15.30(10.50,21.64)/ 14.27(10.16,19.24)	10.28(7.14,13.95)/ 11.16(8.31,14.87)	19.32(13.01,26.90)/ 15.38(12.06,20.02)	12.30(8.02,18.34)/ 12.26(9.88,14.92)
	CMC	0.96(0.92,0.98)/ 0.88(0.74,0.94)	0.55(0.25,0.76)/ 0.69(0.40,0.83)	0.58(0.20,0.78)/ 0.52(0.28,0.71)	0.93(0.88,0.97)/ 0.92(0.84,0.96)	0.60(0.38,0.76)/ 0.62(0.43,0.75)	0.21(-0.04,0.47)/ 0.44(0.23,0.61)
