# Supplementary material for: Influence of camera geometry on 3D joint angle estimation in markerless motion capture
Source: Front Sports Act Living. 2026 Jul 13;8:1850018. doi: 10.3389/fspor.2026.1850018 (PMC13402369; doi:10.3389/fspor.2026.1850018)
Supplement: Supplementary file 11 [file Table4.xlsx]

## Sheet: Front
Table S4. Task- and camera-subgroup-specific agreement metrics. Note. This table is provided across subgroup-specific sheets: Front, Back, Left, Right, Same Quadrant, and Diagonal. Each sheet reports task-specific agreement metrics within that camera-geometry subgroup.
Task	Metrics	Hip_FE	Hip_Add	Hip_Rot	Knee_FE	Ankle_PD	Ankle_IE
		R/L	R/L	R/L	R/L	R/L	R/L
BJ	RMSE	6.04(3.72,11.30)/ 7.33(5.43,11.51)	4.72(3.51,8.11)/ 4.89(3.93,8.72)	6.10(3.96,10.67)/ 7.04(5.43,11.35)	5.77(3.29,15.30)/ 6.76(4.74,19.82)	9.90(6.40,15.88)/ 17.11(13.55,23.94)	7.1(4.75,8.78)/ 7.76(4.75,10.87)
	CMC	0.99(0.95,1.00)/ 0.99(0.96,0.99)	0.59(0.04,0.73)/ 0.34(0.14,0.69)	0.54(0.22,0.83)/ 0.40(0.19,0.71)	0.99(0.91,1.00)/ 0.98(0.90,0.99)	0.89(0.72,0.96)/ 0.69(0.42,0.87)	0.61(0.09,0.81)/ 0.58(0.27,0.77)
CMJ	RMSE	3.85(3.03,5.45)/ 3.03(2.23,4.16)	3.18(2.31,4.78)/ 2.84(2.21,4.65)	4.82(3.49,7.21)/ 5.70(3.85,7.59)	2.92(2.28,4.72)/ 3.45(2.73,5.45)	4.19(3.19,7.01)/ 5.82(4.05,8.51)	4.51(3.16,6.71)/ 4.71(3.38,6.34)
	CMC	1.00(0.99,1.00)/ 1.00(0.99,1.00)	0.70(0.39,0.87)/ 0.66(0.44,0.80)	0.95(0.83,0.98)/ 0.94(0.85,0.98)	1.00(1.00,1.00)/ 1.00(0.99,1.00)	0.99(0.98,1.00)/ 0.99(0.98,1.00)	0.89(0.67,0.94)/ 0.85(0.69,0.92)
L_hop_L	RMSE	4.77(3.67,7.24)/ 6.62(4.46,10.30)	4.02(2.99,5.21)/ 4.08(3.19,5.20)	4.65(3.31,6.69)/ 6.50(5.00,9.73)	5.18(3.79,8.65)/ 5.05(3.87,7.74)	10.16(6.87,13.13)/ 8.05(5.29,12.31)	4.83(2.95,7.87)/ 6.07(3.66,8.47)
	CMC	0.99(0.96,0.99)/ 0.98(0.94,0.99)	0.96(0.91,0.98)/ 0.98(0.96,0.99)	0.87(0.72,0.94)/ 0.89(0.74,0.95)	0.99(0.97,0.99)/ 0.99(0.98,1.00)	0.86(0.72,0.94)/ 0.94(0.85,0.97)	0.83(0.59,0.91)/ 0.86(0.69,0.92)
L_hop_R	RMSE	5.13(4.10,7.19)/ 5.25(4.09,7.41)	4.00(2.71,5.00)/ 4.28(2.91,5.77)	6.63(4.72,8.78)/ 6.82(4.84,9.21)	3.63(2.77,5.03)/ 5.64(4.21,9.96)	7.97(5.43,11.29)/ 11.37(8.20,17.31)	5.31(4.10,7.10)/ 6.78(4.94,10.10)
	CMC	0.98(0.95,0.98)/ 0.98(0.96,0.99)	0.98(0.95,0.99)/ 0.97(0.91,0.99)	0.89(0.72,0.95)/ 0.84(0.70,0.96)	1.00(0.99,1.00)/ 0.98(0.96,0.99)	0.93(0.85,0.97)/ 0.85(0.68,0.94)	0.87(0.77,0.94)/ 0.76(0.51,0.90)
Squat	RMSE	3.51(2.54,4.48)/ 2.60(1.95,3.43)	2.39(1.71,3.36)/ 2.31(1.75,3.30)	4.86(2.92,7.09)/ 5.00(3.24,7.10)	2.31(1.55,3.22)/ 2.88(2.10,3.90)	3.01(2.43,4.22)/ 4.44(2.97,6.21)	4.31(3.31,5.50)/ 4.38(3.05,6.15)
	CMC	1.00(1.00,1.00)/ 1.00(1.00,1.00)	0.89(0.73,0.95)/ 0.81(0.57,0.92)	0.76(0.43,0.91)/ 0.75(0.56,0.89)	1.00(1.00,1.00)/ 1.00(1.00,1.00)	0.98(0.96,0.99)/ 0.98(0.96,0.99)	0.78(0.51,0.93)/ 0.88(0.68,0.96)
YB_L	RMSE	4.81(3.24,6.61)/ 3.76(2.88,4.61)	4.90(3.01,6.30)/ 4.23(3.07,5.28)	8.37(5.84,14.28)/ 4.56(3.66,6.30)	5.65(5.26,8.51)/ 5.20(4.04,6.76)	11.44(9.02,15.04)/ 6.18(4.52,7.80)	9.96(6.76,13.51)/ 5.58(4.72,6.78)
	CMC	0.91(0.77,0.95)/ 0.99(0.98,0.99)	0.83(0.65,0.93)/ 0.75(0.56,0.82)	0.66(0.32,0.80)/ 0.94(0.88,0.98)	0.96(0.92,0.98)/ 0.98(0.97,0.99)	0.8(0.71,0.87)/ 0.86(0.80,0.89)	0.50(0.29,0.83)/ 0.82(0.75,0.87)
YB_R	RMSE	4.06(3.17,5.05)/ 5.95(4.40,7.15)	4.46(2.80,5.34)/ 4.32(3.73,5.51)	5.16(3.21,7.09)/ 8.45(7.21,12.08)	3.86(2.90,4.89)/ 7.00(6.08,8.51)	5.81(3.85,8.52)/ 10.79(9.15,15.21)	3.79(2.19,7.06)/ 9.32(5.80,11.05)
	CMC	0.99(0.99,0.99)/ 0.91(0.83,0.96)	0.78(0.70,0.92)/ 0.86(0.61,0.92)	0.94(0.90,0.97)/ 0.70(0.52,0.77)	0.99(0.97,0.99)/ 0.96(0.92,0.97)	0.87(0.75,0.93)/ 0.77(0.64,0.81)	0.89(0.65,0.93)/ 0.59(0.46,0.80)

## Sheet: Back
Task	Metrics	Hip_FE	Hip_Add	Hip_Rot	Knee_FE	Ankle_PD	Ankle_IE
		R/L	R/L	R/L	R/L	R/L	R/L
BJ	RMSE	4.21(3.44,5.24)/ 3.39(2.67,4.15)	3.36(2.43,5.03)/ 2.99(2.02,4.05)	4.03(3.01,5.24)/ 4.22(2.96,5.59)	3.92(2.87,4.91)/ 3.27(2.75,4.43)	6.18(4.48,8.47)/ 6.89(5.37,8.34)	4.04(2.52,6.57)/ 4.75(2.82,6.82)
	CMC	1.00(0.99,1.00)/ 1.00(0.99,1.00)	0.75(0.41,0.89)/ 0.79(0.62,0.89)	0.86(0.58,0.93)/ 0.85(0.73,0.94)	0.99(0.99,1.00)/ 1.00(0.99,1.00)	0.97(0.92,0.99)/ 0.94(0.91,0.97)	0.75(0.46,0.93)/ 0.82(0.62,0.94)
CMJ	RMSE	3.13(2.44,3.79)/ 2.68(2.10,3.46)	2.29(1.85,2.77)/ 3.07(2.44,3.88)	3.67(2.94,4.98)/ 5.81(4.62,7.09)	3.01(2.26,3.71)/ 2.83(2.31,3.59)	6.84(5.22,9.53)/ 9.18(7.03,12.52)	5.04(3.32,6.93)/ 7.33(5.45,9.41)
	CMC	1.00(1.00,1.00)/ 1.00(1.00,1.00)	0.76(0.57,0.87)/ 0.57(0.28,0.82)	0.96(0.91,0.98)/ 0.89(0.79,0.95)	1.00(1.00,1.00)/ 1.00(1.00,1.00)	0.97(0.94,0.98)/ 0.87(0.69,0.94)	0.77(0.58,0.86)/ 0.62(0.29,0.79)
L_hop_L	RMSE	6.26(4.97,8.61)/ 3.83(3.17,5.68)	4.66(3.48,5.57)/ 3.73(2.80,5.14)	4.6(3.49,6.11)/ 5.59(3.95,7.11)	4.18(2.98,6.35)/ 6.52(4.49,8.35)	6.68(4.83,10.15)/ 10.5(7.54,13.21)	6.16(2.75,9.39)/ 9.09(5.98,12.43)
	CMC	0.99(0.98,1.00)/ 0.99(0.97,0.99)	0.97(0.94,0.98)/ 0.98(0.96,0.99)	0.94(0.84,0.98)/ 0.82(0.67,0.91)	0.99(0.98,1.00)/ 0.98(0.97,0.99)	0.86(0.75,0.95)/ 0.80(0.60,0.86)	0.81(0.36,0.92)/ 0.73(0.57,0.83)
L_hop_R	RMSE	5.80(3.92,7.45)/ 3.98(3.03,5.80)	4.75(3.26,6.26)/ 4.79(2.97,6.95)	6.03(4.63,8.64)/ 5.03(3.87,6.72)	4.56(3.25,6.26)/ 5.12(3.80,6.58)	8.81(6.00,12.41)/ 9.90(8.02,14.06)	5.56(3.73,8.31)/ 7.66(5.10,10.29)
	CMC	0.98(0.92,0.99)/ 0.99(0.98,1.00)	0.98(0.95,0.99)/ 0.97(0.91,0.98)	0.9(0.78,0.95)/ 0.89(0.68,0.95)	0.99(0.98,1.00)/ 0.99(0.98,1.00)	0.90(0.79,0.95)/ 0.84(0.74,0.91)	0.75(0.53,0.88)/ 0.69(0.43,0.89)
Squat	RMSE	3.54(2.48,4.50)/ 3.31(2.48,4.44)	2.34(1.78,3.15)/ 3.18(2.23,4.42)	3.25(1.90,5.37)/ 3.99(2.60,5.65)	3.10(2.35,3.88)/ 3.18(2.49,3.97)	5.02(3.75,6.73)/ 6.51(4.60,9.33)	4.39(2.59,6.24)/ 6.51(4.93,8.02)
	CMC	1.00(1.00,1.00)/ 1.00(1.00,1.00)	0.77(0.54,0.92)/ 0.67(0.20,0.93)	0.96(0.89,0.98)/ 0.64(0.31,0.89)	1.00(1.00,1.00)/ 1.00(1.00,1.00)	0.93(0.85,0.96)/ 0.73(0.20,0.91)	0.58(0.38,0.84)/ 0.43(0.07,0.80)
YB_L	RMSE	4.35(3.36,6.03)/ 4.33(3.28,5.74)	3.46(3.03,4.44)/ 4.99(3.50,6.61)	6.56(4.79,8.55)/ 8.86(6.87,12.42)	5.51(4.50,7.09)/ 5.14(3.67,7.11)	10.10(8.05,14.37)/ 21.66(10.68,34.50)	9.39(7.66,12.62)/ 18.88(12.19,23.53)
	CMC	0.96(0.91,0.98)/ 0.99(0.96,0.99)	0.96(0.93,0.97)/ 0.87(0.73,0.91)	0.82(0.69,0.90)/ 0.64(0.34,0.79)	0.98(0.95,0.98)/ 0.97(0.95,0.99)	0.85(0.73,0.90)/ 0.68(0.51,0.79)	0.64(0.48,0.82)/ 0.17(0.04,0.46)
YB_R	RMSE	3.79(3.20,5.03)/ 4.02(3.18,4.67)	6.17(4.69,8.09)/ 3.66(3.13,4.30)	12.16(8.45,19.19)/ 7.60(5.33,10.23)	5.83(4.67,7.45)/ 5.77(4.67,6.68)	20.01(9.28,29.81)/ 10.12(8.25,11.79)	20.31(13.44,23.66)/ 10.01(6.37,11.71)
	CMC	0.99(0.98,0.99)/ 0.97(0.94,0.98)	0.83(0.78,0.90)/ 0.94(0.91,0.96)	0.36(0.03,0.60)/ 0.69(0.50,0.84)	0.96(0.93,0.98)/ 0.98(0.96,0.99)	0.66(0.52,0.82)/ 0.83(0.71,0.89)	0.12(-0.17,0.44)/ 0.64(0.37,0.84)

## Sheet: Left
Task	Metrics	Hip_FE	Hip_Add	Hip_Rot	Knee_FE	Ankle_PD	Ankle_IE
		R/L	R/L	R/L	R/L	R/L	R/L
BJ	RMSE	7.44(5.86,9.84)/ 5.88(4.29,8.16)	7.44(3.76,11.96)/ 5.00(2.54,10.73)	7.97(5.72,12.66)/ 5.69(3.29,10.93)	11.81(6.19,18.46)/ 10.79(3.83,16.82)	17.75(8.73,28.23)/ 13.44(6.79,20.12)	7.90(5.44,14.62)/ 7.37(4.94,10.89)
	CMC	0.99(0.98,1.00)/ 0.99(0.99,1.00)	0.45(,0.14,0.85)/ 0.71(0.43,0.85)	0.62(0.08,0.82)/ 0.65(0.22,0.90)	0.96(0.88,0.99)/ 0.96(0.89,0.99)	0.84(0.69,0.95)/ 0.86(0.7,0.96)	0.44(0.14,0.70)/ 0.70(0.47,0.87)
CMJ	RMSE	5.39(3.81,7.20)/ 3.07(2.50,4.04)	4.09(2.98,5.60)/ 3.77(2.54,4.48)	4.75(3.62,6.39)/ 6.46(4.98,7.87)	3.11(2.56,4.05)/ 3.09(2.36,3.86)	5.69(4.20,8.19)/ 6.45(2.88,8.48)	5.54(4.44,7.04)/ 4.78(3.34,6.28)
	CMC	1.00(1.00,1.00)/ 1.00(1.00,1.00)	0.74(0.51,0.86)/ 0.75(0.54,0.86)	0.94(0.86,0.96)/ 0.88(0.72,0.96)	1.00(1.00,1.00)/ 1.00(1.00,1.00)	0.98(0.96,0.99)/ 0.99(0.98,1.00)	0.71(0.41,0.88)/ 0.91(0.83,0.95)
L_hop_L	RMSE	6.88(4.27,9.86)/ 4.66(2.54,8.45)	5.06(3.78,6.06)/ 4.73(3.16,6.35)	5.40(3.68,7.09)/ 5.52(4.74,6.75)	7.00(4.51,9.51)/ 4.82(2.93,8.80)	10.43(7.05,15.91)/ 5.69(3.44,8.24)	6.09(3.98,9.54)/ 5.17(3.83,6.34)
	CMC	0.99(0.97,0.99)/ 0.99(0.97,1.00)	0.96(0.89,0.97)/ 0.97(0.95,0.98)	0.94(0.89,0.97)/ 0.91(0.76,0.95)	0.98(0.95,0.99)/ 0.99(0.99,1.00)	0.83(0.64,0.93)/ 0.96(0.88,0.98)	0.64(0.37,0.84)/ 0.91(0.86,0.96)
L_hop_R	RMSE	7.12(4.70,10.66)/ 5.41(3.50,8.04)	6.71(5.03,8.73)/ 6.18(5.18,7.38)	7.44(5.49,9.93)/ 8.43(6.64,11.07)	7.15(5.92,9.84)/ 8.30(4.79,11.90)	10.75(7.48,15.02)/ 7.96(5.46,12.48)	6.53(4.76,8.73)/ 6.6(4.77,9.22)
	CMC	0.96(0.90,0.99)/ 0.98(0.97,0.99)	0.97(0.92,0.98)/ 0.96(0.93,0.99)	0.89(0.72,0.95)/ 0.84(0.68,0.95)	0.99(0.98,0.99)/ 0.98(0.95,0.99)	0.87(0.74,0.96)/ 0.94(0.71,0.97)	0.62(0.35,0.83)/ 0.89(0.69,0.94)
Squat	RMSE	5.74(3.74,8.19)/ 4.00(2.82,5.53)	3.44(2.30,4.75)/ 3.21(2.57,4.09)	4.81(3.46,6.49)/ 5.95(3.14,7.75)	3.59(2.93,4.53)/ 3.00(2.21,4.08)	4.52(3.93,6.43)/ 3.36(2.42,4.69)	5.43(3.86,6.83)/ 3.87(2.64,5.39)
	CMC	1.00(1.00,1.00)/ 1.00(1.00,1.00)	0.72(0.24,0.88)/ 0.91(0.73,0.96)	0.92(0.83,0.97)/ 0.61(0.21,0.87)	1.00(1.00,1.00)/ 1.00(1.00,1.00)	0.97(0.95,0.99)/ 0.98(0.96,0.99)	0.68(0.29,0.80)/ 0.82(0.54,0.92)
YB_L	RMSE	7.62(4.55,11.56)/ 8.49(5.69,12.05)	5.04(4.07,6.56)/ 6.27(4.52,8.51)	7.46(5.89,9.87)/ 10.0(7.25,13.99)	8.17(5.49,10.02)/ 9.33(6.79,14.39)	10.00(7.31,13.42)/ 16.59(8.87,22.64)	9.85(6.78,11.82)/ 13.78(6.43,17.14)
	CMC	0.92(0.84,0.95)/ 0.97(0.93,0.99)	0.82(0.70,0.90)/ 0.65(0.45,0.78)	0.78(0.63,0.87)/ 0.55(0.07,0.88)	0.96(0.93,0.98)/ 0.94(0.90,0.98)	0.85(0.74,0.92)/ 0.85(0.72,0.96)	0.48(0.15,0.77)/ 0.45(0.08,0.80)
YB_R	RMSE	8.16(3.03,10.08)/ 7.84(3.44,11.50)	8.36(6.27,10.35)/ 5.73(4.63,7.71)	7.85(5.47,10.34)/ 10.39(7.86,13.36)	7.17(4.45,9.42)/ 9.19(6.77,13.53)	13.79(7.11,17.13)/ 9.72(7.49,12.18)	6.66(4.38,8.96)/ 9.41(7.74,12.2)
	CMC	0.98(0.95,0.99)/ 0.94(0.87,0.97)	0.6(0.30,0.80)/ 0.79(0.61,0.90)	0.71(0.50,0.89)/ 0.73(0.52,0.88)	0.97(0.94,0.98)/ 0.94(0.87,0.97)	0.82(0.71,0.89)/ 0.79(0.67,0.86)	0.50(0.3,0.76)/ 0.55(0.4,0.71)

## Sheet: Right
Task	Metrics	Hip_FE	Hip_Add	Hip_Rot	Knee_FE	Ankle_PD	Ankle_IE
		R/L	R/L	R/L	R/L	R/L	R/L
BJ	RMSE	4.40(3.36,5.74)/ 5.61(4.09,8.04)	4.14(3.03,5.27)/ 4.47(3.21,6.12)	4.35(2.83,7.39)/ 5.81(4.55,8.58)	4.44(3.54,6.02)/ 6.98(5.16,9.33)	5.79(4.18,7.89)/ 11.81(9.95,15.70)	5.11(3.82,7.08)/ 7.26(4.76,10.32)
	CMC	1.00(0.99,1.00)/ 1.00(0.98,1.00)	0.77(0.50,0.91)/ 0.67(0.35,0.86)	0.80(0.50,0.93)/ 0.69(0.40,0.84)	0.99(0.99,1.00)/ 0.98(0.97,0.99)	0.97(0.93,0.98)/ 0.86(0.73,0.93)	0.89(0.79,0.94)/ 0.66(0.27,0.83)
CMJ	RMSE	4.12(2.70,5.73)/ 6.03(4.57,8.07)	5.01(3.99,6.21)/ 4.55(3.31,6.56)	4.97(3.62,6.55)/ 7.66(5.66,11.11)	3.89(2.88,4.74)/ 7.92(5.75,10.42)	6.69(4.39,8.76)/ 16.89(11.54,21.56)	4.76(3.29,7.74)/ 7.14(5.18,9.34)
	CMC	0.99(0.98,1.00)/ 0.98(0.97,0.99)	0.97(0.94,0.98)/ 0.98(0.96,0.99)	0.92(0.84,0.96)/ 0.87(0.73,0.93)	1.00(0.99,1.00)/ 0.98(0.95,0.99)	0.92(0.86,0.97)/ 0.67(0.37,0.86)	0.92(0.74,0.96)/ 0.83(0.63,0.90)
L_hop_L	RMSE	4.23(3.01,5.80)/ 4.75(3.49,7.39)	4.64(3.49,6.04)/ 5.28(3.85,6.68)	5.56(4.11,8.10)/ 6.21(4.29,8.26)	3.61(2.45,5.05)/ 5.62(3.82,7.62)	5.12(3.48,6.81)/ 11.35(7.19,15.78)	5.83(4.12,7.49)/ 5.33(3.96,8.35)
	CMC	0.99(0.97,0.99)/ 0.99(0.98,0.99)	0.98(0.95,0.99)/ 0.96(0.91,0.98)	0.94(0.84,0.97)/ 0.83(0.68,0.93)	1.00(0.99,1.00)/ 0.99(0.97,0.99)	0.96(0.90,0.98)/ 0.76(0.61,0.91)	0.89(0.78,0.94)/ 0.69(0.53,0.87)
L_hop_R	RMSE	3.45(2.38,4.73)/ 4.33(3.14,6.06)	3.65(2.24,4.59)/ 3.80(2.84,5.03)	5.04(3.31,7.42)/ 5.00(4.00,6.91)	3.96(2.90,5.40)/ 4.53(3.46,5.73)	2.86(2.19,4.26)/ 6.08(4.37,9.87)	3.34(2.57,4.44)/ 6.91(5.15,9.44)
	CMC	1.00(1.00,1.00)/ 1.00(1.00,1.00)	0.95(0.91,0.98)/ 0.46(0.03,0.71)	0.88(0.72,0.96)/ 0.62(0.29,0.83)	1.00(1.00,1.00)/ 1.00(1.00,1.00)	0.97(0.95,0.99)/ 0.93(0.81,0.97)	0.84(0.61,0.93)/ 0.59(0.01,0.88)
Squat	RMSE	5.42(3.77,7.11)/ 7.00(4.50,8.75)	4.67(3.92,5.83)/ 6.44(4.98,7.72)	9.05(6.14,13.98)/ 10.02(8.06,12.32)	7.26(6.18,9.93)/ 6.82(5.01,8.92)	12.73(9.84,16.17)/ 16.23(9.98,19.26)	10.78(7.60,14.82)/ 10.33(6.72,13.20)
	CMC	0.93(0.86,0.97)/ 0.97(0.95,0.98)	0.87(0.72,0.94)/ 0.84(0.73,0.91)	0.73(0.52,0.89)/ 0.70(0.44,0.85)	0.95(0.92,0.97)/ 0.96(0.93,0.97)	0.74(0.54,0.81)/ 0.81(0.71,0.89)	0.51(0.24,0.77)/ 0.52(0.32,0.61)
YB_L	RMSE	3.68(2.60,4.59)/ 5.18(3.61,7.29)	4.32(2.22,5.70)/ 4.00(3.27,5.73)	5.40(4.08,6.97)/ 5.46(3.74,8.00)	3.71(2.62,5.38)/ 4.40(3.35,6.16)	4.60(3.20,6.84)/ 8.85(5.61,11.61)	4.73(3.67,6.65)/ 6.81(5.19,9.91)
	CMC	1.00(1.00,1.00)/ 1.00(1.00,1.00)	0.81(0.62,0.92)/ 0.61(0.34,0.81)	0.94(0.86,0.97)/ 0.91(0.85,0.96)	1.00(0.99,1.00)/ 1.00(0.99,1.00)	0.98(0.97,0.99)/ 0.94(0.87,0.97)	0.90(0.75,0.94)/ 0.55(0.26,0.80)
YB_R	RMSE	8.00(5.53,10.38)/ 7.86(6.27,8.85)	6.56(4.71,8.96)/ 5.01(3.98,6.47)	11.53(8.62,15.97)/ 9.89(7.86,13.75)	8.52(6.67,12.67)/ 8.98(7.48,11.42)	16.19(12.32,19.82)/ 11.34(9.69,15.55)	14.04(9.89,16.07)/ 10.39(8.30,12.20)
	CMC	0.97(0.94,0.98)/ 0.94(0.86,0.97)	0.69(0.34,0.81)/ 0.91(0.81,0.96)	0.42(0.00,0.87)/ 0.64(0.45,0.81)	0.96(0.93,0.98)/ 0.92(0.90,0.97)	0.77(0.48,0.86)/ 0.77(0.59,0.83)	0.27(0.01,0.61)/ 0.56(0.35,0.68)

## Sheet: Diagonal
Task	Metrics	Hip_FE	Hip_Add	Hip_Rot	Knee_FE	Ankle_PD	Ankle_IE
		R/L	R/L	R/L	R/L	R/L	R/L
BJ	RMSE	8.60(5.74,11.8)/ 7.73(5.86,9.93)	13.71(5.37,18.48)/ 13.18(5.47,19.11)	13.27(7.27,18.58)/ 14.54(7.32,21.55)	7.72(5.31,10.70)/ 8.07(5.84,11.90)	10.04(7.15,13.32)/ 11.52(8.1,16.18)	7.2(5.04,9.54)/ 9.26(6.8,12.04)
	CMC	0.99(0.99,1.00)/ 0.99(0.98,1.00)	0.35(,0.26,0.77)/ 0.27(,0.31,0.74)	0.54(0.18,0.79)/ 0.55(0.14,0.84)	0.98(0.96,0.99)/ 0.98(0.96,0.99)	0.92(0.83,0.97)/ 0.89(0.77,0.95)	0.62(0.32,0.83)/ 0.57(0.25,0.79)
CMJ	RMSE	8.48(6.16,11.88)/ 7.21(5.27,9.64)	15.70(4.75,21.94)/ 16.16(5.17,22.74)	12.90(5.77,18.82)/ 16.26(7.88,23.24)	5.71(4.10,7.95)/ 5.31(3.83,7.51)	8.22(5.78,11.42)/ 10.12(7.17,13.69)	6.78(4.87,9.39)/ 8.03(5.63,10.57)
	CMC	0.99(0.99,1.00)/ 0.99(0.99,1.00)	(-)0.46(-0.75,0.92)/ (-)0.52(-0.08,0.92)	0.81(0.56,0.93)/ 0.79(0.53,0.92)	1.00(0.99,1.00)/ 1.00(0.99,1.00)	0.97(0.93,0.98)/ 0.95(0.90,0.97)	0.81(0.66,0.90)/ 0.81(0.62,0.90)
L_hop_L	RMSE	9.10(6.21,11.89)/ 10.07(6.36,15.09)	12.10(6.29,18.76)/ 11.75(7.08,19.71)	13.23(6.86,18.53)/ 19.63(9.35,28.69)	7.79(5.26,10.91)/ 8.70(5.93,11.51)	13.35(8.98,19.31)/ 14.08(9.85,19.23)	8.68(5.49,13.44)/ 11.29(8.5,14.20)
	CMC	0.97(0.94,0.99)/ 0.96(0.93,0.98)	0.86(0.7,00.94)/ 0.93(0.83,0.97)	0.73(0.47,0.87)/ 0.62(0.28,0.80)	0.98(0.96,0.99)/ 0.98(0.95,0.99)	0.74(0.48,0.87)/ 0.7(0.47,0.85)	0.65(0.31,0.83)/ 0.59(0.32,0.78)
L_hop_R	RMSE	9.86(7.38,14.26)/ 9.66(6.86,13.12)	11.39(6.66,18.21)/ 13.18(6.47,18.64)	18.19(7.92,25.70)/ 17.60(8.06,25.31)	7.54(5.31,10.24)/ 9.06(6.45,11.90)	13.27(8.5,19.71)/ 16.71(11.78,22.62)	7.51(5.01,10.21)/ 10.83(7.84,13.95)
	CMC	0.95(0.90,0.97)/ 0.96(0.92,0.98)	0.93(0.85,0.97)/ 0.86(0.67,0.94)	0.73(0.51,0.86)/ 0.64(0.27,0.86)	0.99(0.98,0.99)/ 0.97(0.94,0.99)	0.79(0.51,0.91)/ 0.64(0.39,0.82)	0.69(0.49,0.85)/ 0.65(0.41,0.84)
Squat	RMSE	7.18(5.25,9.96)/ 6.01(4.67,8.67)	15.89(4.57,20.29)/ 16.31(5.29,21.37)	12.12(5.09,17.04)/ 15.32(5.93,20.57)	6.32(4.27,8.43)/ 6.02(3.92,7.93)	7.43(4.59,10.52)/ 5.71(4.09,8.53)	7.22(4.81,10.13)/ 9.36(6.77,11.97)
	CMC	1.00(1.00,1.00)/ 1.00(1.00,1.00)	(-)0.26(0.84,0.93)/ (-)0.21(0.86,0.92)	0.51(-0.01,0.89)/ 0.22(-0.51,0.85)	1.00(1.00,1.00)/ 1.00(0.99,1.00)	0.95(0.91,0.97)/ 0.92(0.83,0.96)	0.53(-0.16,0.87)/ 0.24(-0.24,0.69)
YB_L	RMSE	9.32(6.88,13.29)/ 10.15(7.13,14.98)	9.37(6.62,13.18)/ 11.93(8.48,17.17)	19.17(11.88,25.91)/ 27.42(14.62,35.97)	10.15(7.94,12.96)/ 10.53(7.4,16.20)	17.66(12.43,22.01)/ 17.68(12.61,24.80)	12.48(10.34,15.03)/ 14.48(10.94,17.74)
	CMC	0.87(0.74,0.94)/ 0.94(0.87,0.97)	0.76(0.42,0.87)/ 0.55(0.21,0.76)	0.56(0.17,0.79)/ 0.34(-0.05,0.62)	0.91(0.84,0.96)/ 0.94(0.84,0.97)	0.67(0.46,0.80)/ 0.69(0.55,0.79)	0.47(0.19,0.69)/ 0.19(-0.11,0.59)
YB_R	RMSE	11.52(8.15,15.71)/ 10.04(6.90,14.99)	12.35(8.86,16.23)/ 8.82(6.28,14.52)	25.07(15.46,34.73)/ 20.21(10.28,29.70)	10.29(7.00,14.07)/ 10.18(7.81,12.60)	17.05(12.53,21.49)/ 15.51(12.64,20.01)	11.2(8.05,14.25)/ 10.92(9.07,13.26)
	CMC	0.93(0.83,0.97)/ 0.89(0.73,0.96)	0.64(0.20,0.85)/ 0.70(0.18,0.87)	0.35(,0.13,0.60)/ 0.51(0.13,0.81)	0.93(0.86,0.97)/ 0.93(0.88,0.97)	0.60(0.44,0.75)/ 0.58(0.32,0.75)	0.26(-0.01,0.53)/ 0.59(0.44,0.75)

## Sheet: Same_Quad
Task	Metrics	Hip_FE	Hip_Add	Hip_Rot	Knee_FE	Ankle_PD	Ankle_IE
		R/L	R/L	R/L	R/L	R/L	R/L
BJ	RMSE	12.46(9.93,16.53)/ 11.16(8.89,15.26)	10.94(7.97,18.87)/ 13.64(8.66,17.96)	12.44(8.68,15.58)/ 12.09(10.27,16.54)	12.94(9.86,17.06)/ 12.68(9.76,18.24)	20.93(15.55,26.02)/ 22.08(17.36,27.73)	11.78(7.95,16.09)/ 14.55(10.45,18.11)
	CMC	0.97(0.94,0.98)/ 0.97(0.94,0.98)	0.19(-0.12,0.54)/ (-)0.04(-0.2,0.3)	0.23(-0.02,0.48)/ 0.40(0.16,0.66)	0.94(0.86,0.96)/ 0.93(0.89,0.96)	0.68(0.40,0.86)/ 0.52(0.30,0.76)	0.28(,0.01,0.6)/ 0.34(0.0,0.56)
CMJ	RMSE	10.07(7.92,13.79)/ 8.46(6.36,11.40)	8.41(6.49,10.28)/ 9.49(6.80,12.12)	10.79(8.12,14.89)/ 15.19(9.62,19.48)	9.37(6.54,13.68)/ 10.34(7.31,13.92)	15.11(10.11,20.08)/ 15.81(11.85,22.44)	11.04(7.22,15.73)/ 13.3(9.42,16.31)
	CMC	0.99(0.98,0.99)/ 0.99(0.97,0.99)	(-)0.00(-0.31,0.45)/ (-)0.14(-0.49,0.36)	0.72(0.44,0.88)/ 0.53(0.23,0.77)	0.99(0.98,0.99)/ 0.98(0.97,0.99)	0.92(0.81,0.96)/ 0.86(0.65,0.93)	0.58(0.32,0.77)/ 0.67(0.39,0.81)
L_hop_L	RMSE	15.83(10.91,20.44)/ 16.22(9.99,26.59)	12.04(9.79,15.62)/ 12.51(10.16,15.19)	13.97(11.77,18.49)/ 15.76(12.11,21.12)	13.83(10.30,18.41)/ 14.83(11.72,18.18)	21.87(17.73,26.14)/ 26.78(22.67,33.61)	14.18(11.32,17.5)/ 14.22(11.16,16.44)
	CMC	0.92(0.80,0.95)/ 0.88(0.80,0.93)	0.78(0.59,0.90)/ 0.72(0.43,0.89)	0.51(0.29,0.80)/ 0.60(0.28,0.75)	0.93(0.84,0.96)/ 0.93(0.87,0.96)	0.47(0.14,0.65)/ 0.42(0.11,0.56)	0.10(-0.10,0.43)/ 0.45(0.20,0.62)
L_hop_R	RMSE	14.29(10.84,19.61)/ 13.72(9.77,18.30)	9.51(6.96,13.31)/ 12.28(9.74,16.51)	15.28(11.46,21.04)/ 19.02(12.78,23.49)	10.68(8.19,15.17)/ 14.02(10.28,20.02)	20.63(16.16,28.16)/ 24.84(20.33,30.11)	13.81(10.64,17.13)/ 15.39(11.01,18.99)
	CMC	0.88(0.75,0.93)/ 0.92(0.87,0.96)	0.90(0.74,0.94)/ 0.73(0.48,0.90)	0.57(0.32,0.74)/ 0.60(0.31,0.74)	0.96(0.93,0.98)/ 0.93(0.84,0.96)	0.59(0.40,0.76)/ 0.43(0.26,0.64)	0.36(0.12,0.58)/ 0.33(0.09,0.62)
Squat	RMSE	9.48(7.25,13.64)/ 7.87(5.65,11.66)	9.00(7.21,12.72)/ 10.95(7.56,14.39)	9.48(6.90,13.36)/ 14.94(9.75,18.93)	8.43(5.68,11.93)/ 9.62(7.16,12.47)	12.27(7.66,19.73)/ 14.39(9.12,21.02)	12.49(8.61,15.65)/ 14.4(10.66,16.73)
	CMC	0.99(0.99,1.00)/ 0.99(0.99,1.00)	0.18(-0.59,0.72)/ (-)0.07(-0.55,0.54)	0.53(-0.37,0.83)/ 0.01(-0.55,0.53)	0.99(0.99,1.0)/ 0.99(0.98,1.0)	0.83(0.76,0.89)/ 0.29(-0.39,0.79)	0.32(-0.15,0.63)/ 0.15(-0.14,0.47)
YB_L	RMSE	12.86(10.77,15.76)/ 10.34(7.95,12.81)	11.7(10.03,14.08)/ 11.54(9.08,14.13)	16.18(13.84,20.24)/ 16.56(14.87,21.59)	12.29(9.73,15.04)/ 19.51(12.74,22.6)	30.29(25.75,34.61)/ 34.02(23.31,40.24)	16.52(13.66,18.83)/ 18.59(13.78,23.36)
	CMC	0.55(0.32,0.77)/ 0.95(0.91,0.97)	0.64(0.33,0.76)/ 0.32(0.17,0.53)	0.27(,0.03,0.46)/ 0.27(0.02,0.56)	0.89(0.82,0.93)/ 0.74(0.61,0.86)	0.23(0.07,0.41)/ 0.37(0.18,0.52)	0.17(-0.11,0.39)/ 0.12(-0.09,0.38)
YB_R	RMSE	10.77(8.69,13.13)/ 13.45(10.50,16.44)	11.23(9.76,15.08)/ 11.49(10.15,13.13)	15.83(12.06,20.44)/ 17.78(14.63,22.64)	13.70(11.20,16.77)/ 17.13(14.11,20.39)	29.90(23.34,35.80)/ 24.26(18.54,30.23)	19.54(13.12,22.35)/ 15.98(13.84,18.76)
	CMC	0.93(0.87,0.95)/ 0.77(0.54,0.86)	0.22(-0.10,0.50)/ 0.45(0.15,0.63)	0.59(0.43,0.74)/ 0.35(0.08,0.53)	0.84(0.78,0.90)/ 0.79(0.61,0.88)	0.22(0.03,0.46)/ 0.40(0.16,0.51)	0.00(-0.13,0.15)/ 0.16(-0.01,0.37)
